# Supplementary material for: Comparative transcriptome analysis reveals potential evolutionary differences in adaptation of temperature and body shape among four Percidae species
Source: PLoS One. 2019 May 7;14(5):e0215933. doi: 10.1371/journal.pone.0215933 (PMC6504104; doi:10.1371/journal.pone.0215933)
Supplement: S1 Table — (XLSX) [file pone.0215933.s001.xlsx]

## Sheet: S1 Table 
S1 Table. Daily mean water temperature of Lake Erie from CoastWatch and daily monitored water temperature of ponds in the OSU South Centers
Daily mean water temperature of Lake Erie from 1992 to 2017			Daily monitored water temperature of ponds in the OSU South Centers from 2014 to 2016
1	3.09348		2014-03-30	8.7
2	2.86522		2014-03-31
3	2.84087		2014-04-01	11.3
4	2.77783		2014-04-02	11.2
5	2.65478		2014-04-03	11.7
6	2.57652		2014-04-04	14.1
7	2.4987		2014-04-05
8	2.35696		2014-04-06
9	2.33478		2014-04-07
10	2.26261		2014-04-08
11	2.29043		2014-04-09	13.3
12	2.27478		2014-04-10	13.3
13	2.16087		2014-04-11	13.5
14	2.07739		2014-04-12	14.3
15	2.03739		2014-04-13	18
16	1.92217		2014-04-14	15.3
17	1.87348		2014-04-15	12
18	1.82261		2014-04-16	12.3
19	1.75261		2014-04-17	12.1
20	1.62087		2014-04-18	14
21	1.49043		2014-04-19
22	1.43522		2014-04-20
23	1.40652		2014-04-21	16.9
24	1.38391		2014-04-22	17.3
25	1.41522		2014-04-23	16.5
26	1.34348		2014-04-24	16.9
27	1.20478		2014-04-25	16.3
28	1.16783		2014-04-26
29	1.17304		2014-04-27
30	1.11652		2014-04-28	17.5
31	1.13652		2014-04-29	16.9
32	1.15609		2014-04-30	18.6
33	1.12522		2014-05-01	17.6
34	1.10957		2014-05-02	16
35	1.11522		2014-05-03
36	1.02304		2014-05-04
37	1.05174		2014-05-05	16.4
38	1.06044		2014-05-06	16.2
39	1.03783		2014-05-07	17.8
40	0.966667		2014-05-08	18.7
41	0.975417		2014-05-09
42	0.945834		2014-05-10
43	0.943334		2014-05-11
44	0.886667		2014-05-12	23.7
45	0.845		2014-05-13	24.3
46	0.843333		2014-05-14	24.9
47	0.88125		2014-05-15	23.7
48	0.915		2014-05-16	20.2
49	0.875833		2014-05-17
50	0.92375		2014-05-18	17.4
51	0.89		2014-05-19	18.3
52	0.906956		2014-05-20	19.8
53	0.919565		2014-05-21	20.6
54	0.902174		2014-05-22	22.4
55	0.804783		2014-05-23	22.5
56	0.813043		2014-05-24
57	0.826087		2014-05-25	22.7
58	0.84087		2014-05-26	23.3
59	0.838261		2014-05-27	24.7
60	0.837826		2014-05-28	25.1
61	0.828261		2014-05-29	25.7
62	0.824348		2014-05-30	25.1
63	0.836087		2014-05-31
64	0.862609		2014-06-01	25.1
65	0.897391		2014-06-02	26
66	0.871739		2014-06-03	25.7
67	0.939131		2014-06-04	24.9
68	0.956522		2014-06-05	23.6
69	0.966522		2014-06-06	23.8
70	0.993333		2014-06-07	24.4
71	0.834583		2014-06-08
72	0.865		2014-06-09	24.7
73	0.88		2014-06-10
74	0.844583		2014-06-11	23.7
75	0.904583		2014-06-12	23.5
76	0.966667		2014-06-13	23.7
77	1.01792		2014-06-14
78	1.04208		2014-06-15
79	1.07958		2014-06-16	25.4
80	1.11333		2014-06-17	26.1
81	1.2075		2014-06-18	28.7
82	1.22792		2014-06-19	27.7
83	1.27542		2014-06-20	27.8
84	1.32375		2014-06-21
85	1.43708		2014-06-22
86	1.48958		2014-06-23	27.5
87	1.55917		2014-06-24	27.6
88	1.6825		2014-06-25	27.8
89	1.67625		2014-06-26	28.1
90	1.82375		2014-06-27	28.8
91	1.9525		2014-06-28	28
92	1.98542		2014-06-29
93	2.04583		2014-06-30	28.4
94	2.13875		2014-07-01	29
95	2.32458		2014-07-02	28.5
96	2.58917		2014-07-03	28.3
97	2.79833		2014-07-04	27.2
98	2.9		2014-07-05	26.6
99	2.99792		2014-07-06
100	3.13542		2014-07-07	27.5
101	3.1375		2014-07-08	26.2
102	3.2984		2014-07-09	26.5
103	3.2724		2014-07-10	27
104	3.4208		2014-07-11	26.3
105	3.6764		2014-07-12	27.1
106	4.0948		2014-07-13	28.3
107	4.1992		2014-07-14	27.4
108	4.4004		2014-07-15	26.5
109	4.5812		2014-07-16	24.6
110	4.6824		2014-07-17	23.3
111	4.7888		2014-07-18	23
112	4.966		2014-07-19
113	5.1452		2014-07-20	22.7
114	5.2868		2014-07-21	23.3
115	5.4424		2014-07-22	25.5
116	5.5852		2014-07-23	27.3
117	5.7096		2014-07-24	26.5
118	5.8672		2014-07-25	25.1
119	6.026		2014-07-26
120	6.3		2014-07-27	26.1
121	6.4992		2014-07-28	24.9
122	6.8984		2014-07-29	22.9
123	7.0876		2014-07-30	22.2
124	7.3716		2014-07-31	22.9
125	7.5464		2014-08-01	23.7
126	7.9764		2014-08-02
127	8.2412		2014-08-03	24
128	8.7376		2014-08-04	24.9
129	8.8912		2014-08-05	25.5
130	9.0152		2014-08-06	26.3
131	9.1616		2014-08-07	25.5
132	9.2424		2014-08-08	25
133	9.534		2014-08-09
134	9.8132		2014-08-10	24.9
135	10.326		2014-08-11	25.2
136	10.352		2014-08-12	26
137	10.3796		2014-08-13	24.5
138	10.5388		2014-08-14	23.1
139	10.8784		2014-08-15	23.1
140	11.1212		2014-08-16
141	11.2892		2014-08-17	23.6
142	11.7668		2014-08-18	23.7
143	11.9588		2014-08-19	25
144	12.0724		2014-08-20	26.3
145	12.3988		2014-08-21	26.1
146	12.7076		2014-08-22	26
147	13.1856		2014-08-23
148	13.3688		2014-08-24	28.5
149	13.8712		2014-08-25	28.9
150	14.24		2014-08-26	27.2
151	14.4476		2014-08-27	27.6
152	14.338		2014-08-28	28
153	14.5292		2014-08-29	27.9
154	14.512		2014-08-30
155	14.8752		2014-08-31	27.3
156	14.874		2014-09-01	27
157	15.0504		2014-09-02	27.2
158	15.5224		2014-09-03	27.4
159	15.7508		2014-09-04	27.8
160	16.1424		2014-09-05	27
161	16.342		2014-09-06
162	16.5056		2014-09-07	26
163	16.7332		2014-09-08	24.1
164	16.9096		2014-09-09	24.5
165	17.2768		2014-09-10	24.8
166	17.75		2014-09-11	24.7
167	17.9884		2014-09-12	22.4
168	18.2276		2014-09-13
169	18.5416		2014-09-14	20.2
170	18.7784		2014-09-15	19.9
171	19.1524		2014-09-16	19.9
172	19.1524		2014-09-17	18.7
173	19.5556		2014-09-18	20
174	19.6208		2014-09-19	20.1
175	20.038		2014-09-20
176	20.3244		2014-09-21	21.7
177	20.3364		2014-09-22	19.6
178	20.4176		2014-09-23	19.5
179	20.6424		2014-09-24	18.6
180	20.8228		2014-09-25	18.5
181	20.8332		2014-09-26	18.8
182	20.872		2014-09-27
183	20.9644		2014-09-28	20.7
184	20.9956		2014-09-29	21.2
185	21.1268		2014-09-30	21
186	21.1896		2014-10-01	19.9
187	21.394		2014-10-02	19.7
188	21.5908		2014-10-03	19.4
189	21.8264		2014-10-04
190	21.9416		2014-10-05	15.5
191	21.8052		2014-10-06	14.9
192	21.908		2014-10-07	14.1
193	22.1172		2014-10-08	14.3
194	22.3464		2014-10-09	14
195	22.6976		2014-10-10	13.7
196	22.7776		2014-10-11
197	23.0428		2014-10-12	14.7
198	22.8244		2014-10-13	14.6
199	22.9456		2014-10-14	14.3
200	22.9356		2014-10-15	16.2
201	23.1508		2014-10-16	17.1
202	23.0944		2014-10-17	17.8
203	23.064		2014-10-18
204	23.1712		2014-10-19	15
205	23.1204		2014-10-20	14.1
206	23.0796		2014-10-21	13.9
207	23.0828		2014-10-22	13
208	23.1012		2014-10-23	13.7
209	23.1588		2014-10-24	13.1
210	23.38		2014-10-25
211	23.4624		2014-10-26	13.9
212	23.5884		2014-10-27	13.3
213	23.7456		2014-10-28	15.5
214	23.7272		2014-10-29	15
215	23.8624		2014-10-30	14.2
216	23.8952		2014-10-31	14.3
217	23.8432		2014-11-01
218	23.6028		2014-11-02	9.7
219	23.676		2014-11-03	8.5
220	23.6708		2014-11-04	3.4
221	23.6644		2014-11-05	8.8
222	23.6348		2014-11-06	11.4
223	23.6564		2014-11-07
224	23.5148		2014-11-08
225	23.602		2014-11-09	9.7
226	23.648		2014-11-10	9.8
227	23.6436		2014-11-11	11
228	23.5256		2014-11-12	10.7
229	23.5208		2014-11-13	8.5
230	23.4832		2014-11-14	6.3
231	23.476		2014-11-15	5.6
232	23.2976		2014-11-16
233	23.2632		2014-11-17	5.1
234	23.1696		2014-11-18
235	23.1924		2014-11-19	4.7
236	23.0908		2014-11-20	3.2
237	22.9808		2014-11-21	3.3
238	22.904		2014-11-22
239	23.1488		2014-11-23	4.8
240	22.9512		2014-11-24	4.6
241	23.0748		2014-11-25	4.3
242	23.0152		2014-11-26	8.1
243	22.8808		2014-11-27
244	22.8628		2014-11-28	4.8
245	22.862		2014-11-29	6.9
246	22.8752		2014-11-30	6.9
247	22.7864		2014-12-01	5.6
248	22.7404		2014-12-02	1.1
249	22.7096		2014-12-03	5.9
250	22.5876		2014-12-04	5.4
251	22.5288		2014-12-05	4.9
252	22.1772		2014-12-06
253	21.9516		2014-12-07	5.6
254	21.656		2014-12-08	5
255	21.5576		2014-12-09	4.6
256	21.3644		2014-12-10
257	21.3152		2014-12-11	3.8
258	21.23		2014-12-12	3.7
259	21.3376		2014-12-13
260	21.088		2014-12-14	4.3
261	20.8884		2014-12-15	5.7
262	20.5532		2014-12-16	6.1
263	20.5612		2014-12-17	5.9
264	20.3864		2014-12-18	4.1
265	20.2452		2014-12-19
266	19.9912		2014-12-20	3.9
267	19.9064		2014-12-21
268	19.6988		2014-12-22	3.9
269	19.6344		2014-12-23	5
270	19.5308		2014-12-24	6.2
271	19.3516		2014-12-25
272	19.1672		2014-12-26	5
273	18.9384		2014-12-27
274	18.54		2014-12-28	6.7
275	18.4224		2014-12-29	5.7
276	18.2516		2014-12-30	5.4
277	17.866		2014-12-31	4.9
278	17.9228		2015-01-01	3.7
279	17.6952		2015-01-02	4.2
280	17.6068		2015-01-03
281	17.4336		2015-01-04	6.2
282	17.3		2015-01-05	3.7
283	17.2688		2015-01-06
284	17.1212		2015-01-07	3.5
285	16.7988		2015-01-08	3.7
286	16.5532		2015-01-09	3.5
287	16.4376		2015-01-10
288	16.1248		2015-01-11	4.1
289	15.8888		2015-01-12	3.8
290	15.756		2015-01-13
291	15.6616		2015-01-14	4.7
292	15.4412		2015-01-15
293	15.1772		2015-01-16	4
294	14.9984		2015-01-17
295	14.7692		2015-01-18	4.4
296	14.5384		2015-01-19	5.1
297	14.41		2015-01-20	5.9
298	14.2258		2015-01-21	6
299	14.0273		2015-01-22	5.1
300	13.9258		2015-01-23	4.8
301	13.6488		2015-01-24
302	13.4973		2015-01-25	4
303	13.1496		2015-01-26	3.5
304	12.9635		2015-01-27	3.7
305	12.7646		2015-01-28	3.6
306	12.5673		2015-01-29	3.9
307	12.52		2015-01-30	3.5
308	12.3612		2015-02-01	4.3
309	12.0827		2015-02-02	3.3
310	12.0027		2015-02-03	3.4
311	11.8985		2015-02-04	3.5
312	11.8081		2015-02-05	3
313	11.5881		2015-02-06	3.4
314	11.4662		2015-02-07
315	11.3212		2015-02-08	5.6
316	11.1815		2015-02-09	5
317	10.9692		2015-02-10	4.8
318	10.8177		2015-02-11	3.9
319	10.59		2015-02-12	3.9
320	10.3562		2015-02-13	3.9
321	10.1231		2015-02-14
322	9.66538		2015-02-15	3.9
323	9.54038		2015-02-16	3.5
324	9.40885		2015-02-17	3.5
325	9.27423		2015-02-18	3.5
326	9.085		2015-02-19
327	9.00308		2015-02-20
328	8.86		2015-02-21
329	8.72269		2015-02-22	3.3
330	8.635		2015-02-23	ice
331	8.44846		2015-02-24	ice
332	8.29115		2015-02-25	ice
333	8.12885		2015-02-26
334	7.91154		2015-02-27
335	7.695		2015-03-01	0.1
336	7.59385		2015-03-02	0.1
337	7.43308		2015-03-03
338	7.15808		2015-03-04
339	6.80692		2015-03-05
340	6.61192		2015-03-06
341	6.435		2015-03-07
342	6.33346		2015-03-08	3.6
343	6.17269		2015-03-09
344	6.03692		2015-03-10
345	5.90769		2015-03-11	5.4
346	5.79769		2015-03-12	5.8
347	5.64269		2015-03-13
348	5.51038		2015-03-14
349	5.27231		2015-03-15
350	5.07731		2015-03-16
351	4.76192		2015-03-17
352	4.485		2015-03-18
353	4.45077		2015-03-19
354	4.34154		2015-03-20
355	4.21961		2015-03-21
356	4.15615		2015-03-22
357	4.095		2015-03-23
358	4.04846		2015-03-24
359	3.83962		2015-03-25
360	3.80462		2015-03-26
361	3.69308		2015-03-27
362	3.54538		2015-03-28
363	3.42577		2015-03-29
364	3.17154		2015-03-30
365	2.98593		2015-03-31
366	3.32833		2015-04-01
			2015-04-02
			2015-04-03
			2015-04-04
			2015-04-05
			2015-04-06
			2015-04-07
			2015-04-08
			2015-04-09
			2015-04-10
			2015-04-11
			2015-04-12
			2015-04-13
			2015-04-14
			2015-04-15	16.2
			2015-04-16
			2015-04-17	17.5
			2015-04-18	19.4
			2015-04-19	18.9
			2015-04-20	18.1
			2015-04-21	15.9
			2015-04-22
			2015-04-23
			2015-04-24
			2015-04-25
			2015-04-26
			2015-04-27
			2015-04-28
			2015-04-29
			2015-04-30
			pond 3
			2015-05-01	16.7
			2015-05-02	17.6
			2015-05-03	18.3
			2015-05-04	20.6
			2015-05-05	21.2
			2015-05-06	22.2
			2015-05-07	21.5
			2015-05-08	23.6
			2015-05-09	26.2
			2015-05-10	26.6
			2015-05-11	25.5
			2015-05-12	24.6
			2015-05-13	21.2
			2015-05-14	20.7
			2015-05-15	21.8
			2015-05-16	23.2
			2015-05-17	25.1
			2015-05-18	25.2
			2015-05-19	25.1
			2015-05-20	23.8
			2015-05-21	21.8
			2015-05-22	18.7
			2015-05-23	20.4
			2015-05-24	21.6
			2015-05-25	23.3
			2015-05-26	24.9
			2014-05-27	25.7
			2015-05-28	24.6
			2015-05-29	24.8
			2015-05-30	26.1
			2015-05-31	26.3
			2015-06-01	22.4
			2015-06-02	20.5
			2015-06-03	20
			2015-06-04	19.1
			2015-06-05	20.6
			2015-06-06	24.1
			2015-06-07	24.9
			2015-06-08	25.4
			2015-06-09	24.6
			2015-06-10	24.7
			2015-06-11	25.4
			2015-06-12	25.6
			2015-06-13	28.6
			2015-06-14	29.1
			2015-06-15	29.6
			2015-06-16	27.8
			2015-06-17	28.1
			2015-06-18	27.6
			2015-06-19	28
			2015-06-20	26.3
			2015-06-21	26.7
			2015-06-22	28.3
			2015-06-23	28.2
			2015-06-24	27.2
			2015-06-25	26.7
			2015-06-26	27.1
			2015-06-27	25.3
			2015-06-28	24.6
			2015-06-29	23.1
			2015-06-30	23.2
			2015-07-01	24.6
			2015-07-02	23.4
			2015-07-03	24.2
			2015-07-04	25.2
			2015-07-05	24.9
			2015-07-06	23.8
			2015-07-07	25.1
			2015-07-08	25.2
			2015-07-09	25
			2015-07-10	26.4
			2015-07-11	26
			2015-07-12	26.7
			2015-07-13	25.6
			2015-07-14	26.5
			2015-07-15	26
			2015-07-16	26.1
			2015-07-17	26.1
			2015-07-18	27.8
			2015-07-19	28.9
			2015-07-20	28.4
			2015-07-21	28.1
			2015-07-22	27.6
			2015-07-23	26.9
			2015-07-24	27.9
			2015-07-25	29
			2015-07-26	28.4
			2015-07-27	28.1
			2015-07-28	27.9
			2015-07-29	29.8
			2015-07-30	26.7
			2015-07-31	26.9
			2015-08-01	28.7
			2015-08-02	27.6
			2015-08-03	27.6
			2015-08-04	27.1
			2015-08-05	27.2
			2015-08-06	26.1
			2015-08-07	23.7
			2015-08-08	26.8
			2015-08-09	27
			2015-08-10	25.3
			2015-08-11	27
			2015-08-12	27
			2015-08-13	25.4
			2015-08-14	24.6
			2015-08-15	27.1
			2015-08-16	27.5
			2015-08-17	27.7
			2015-08-18	28.2
			2015-08-19	28.3
			2015-08-20	27.4
			2015-08-21	25.6
			2015-08-22	26.4
			2015-08-23	26
			2015-08-24	26.4
			2015-08-25	24.7
			2015-08-26	23.7
			2015-08-27	23.4
			2015-08-28	23.2
			2015-08-29	24.8
			2015-08-30	24.9
			2015-08-31	26
			2015-09-01	25.1
			2015-09-02	26.3
			2015-09-03	26.5
			2015-09-04	27
			2015-09-05	28.4
			2015-09-06	27.9
			2015-09-07	28
			2015-09-08	27.5
			2015-09-09	27.1
			2015-09-10	26.4
			2015-09-11	24.1
			2015-09-12	23.1
			2015-09-13	21.2
			2015-09-14	20
			2015-09-15	19.3
			2015-09-16	22
			2015-09-17	22.1
			2015-09-18	22.1
			2015-09-19	23.7
			2015-09-20	22.3
			2015-09-21	22.5
			2015-09-22	21.5
			2015-09-23	21.3
			2015-09-24	21.1
			2015-09-25	21.4
			2015-09-26	21.1
			2015-09-27	21
			2015-09-28	21.1
			2015-09-29	21
			2015-09-30	21
			2015-10-01	19.1
			2015-10-02	17.3
			2015-10-03	15.6
			2015-10-04
			2015-10-05	18.8
			2015-10-06	18.4
			2015-10-07	20.1
			2015-10-08	20.1
			2015-10-09	20.9
			2015-10-10	20.1
			2015-10-11	18.6
			2015-10-12	19.2
			2015-10-13	19.5
			2015-10-14	19.4
			2015-10-15	19.5
			2015-10-16	16.6
			2015-10-17	13.9
			2015-10-18	13.6
			2015-10-19	11.8
			2015-10-20	12.4
			2015-10-21	12.6
			2015-10-22	13
			2015-10-23	14.7
			2015-10-24	16.2
			2015-10-25	16.1
			2015-10-26	14.8
			2015-10-27	14.2
			2015-10-28	13.1
			2015-10-29	14.5
			2015-10-30	12.8
			2015-10-31	12
			2015-11-01	13.1
			2015-11-02	13.7
			2015-11-03	12.8
			2015-11-04	14.3
			2015-11-05	15.1
			2015-11-06	15
			2015-11-07	14.5
			2015-11-08	13.8
			2015-11-09	12.5
			2015-11-10	12.3
			2015-11-11	10.9
			2015-11-12	10.6
			2015-11-13	10.8
			2015-11-14	9.7
			2015-11-15	8.5
			2015-11-16	9.4
			2015-11-17	9.3
			2015-11-18	8.7
			2015-11-19	11.5
			2015-11-20	9.9
			2015-11-21	8.8
			2015-11-22	8.5
			2015-11-23	6.3
			2015-11-24	6.4
			2015-11-25	6.4
			2015-11-26	7.1
			2015-11-27	8.5
			2015-11-28	9.4
			2015-11-29	9.2
			2015-11-30	8.4
			2015-12-01	9.9
			2015-12-02	9.7
			2015-12-03	8.7
			2015-12-04	7.3
			2015-12-05	6.5
			2015-12-06	6.3
			2015-12-07	6.2
			2015-12-08	6.1
			2015-12-09	6.4
			2015-12-10	6.5
			2015-12-11	834
			2015-12-12	10.6
			2015-12-13	10.5
			2015-12-14	10.1
			2015-12-15	10.1
			2015-12-16
			2015-12-17	10.1
			2015-12-18	7.4
			2015-12-19	4.9
			2015-12-20	4.2
			2015-12-21	4.8
			2015-12-22	5.6
			2015-12-23	7.7
			2015-12-24	10.1
			2015-12-25
			2015-12-26	9.8
			2015-12-27	10
			2015-12-28	9.1
			2015-12-29	9
			2015-12-30	8.1
			2015-12-31	8
			2016-01-01
			2016-01-02	5.4
			2016-01-03	4.2
			2016-01-04	3.6
			2016-01-05	3.7
			2016-01-06	3.5
			2016-01-07	3.6
			2016-01-08	4.6
			2016-01-09	4.6
			2016-01-10	4.8
			2016-01-11	4.4
			2016-01-12	2.7
			2016-01-13
			2016-01-14
			2016-01-15	3.8
			2016-01-16	4.1
			2016-01-17	3.2
			2016-01-18	2.5
			2016-01-19
			2016-01-20
			2016-01-21
			2016-01-22
			2016-01-23
			2016-01-24	3.1
			2016-01-25
			2016-01-26
			2016-01-27
			2016-01-28	4.7
			2016-01-29	4.3
			2016-01-30
			2016-02-01	6.4
			2016-02-02	10.4
			2016-02-03	9.3
			2016-02-04	8.7
			2016-02-05
			2016-02-06
			2016-02-07
			2016-02-08	6.5
			2016-02-09
			2016-02-10	2.1
			2016-02-11
			2016-02-12
			2016-02-13
			2016-02-14
			2016-02-15	3.8
			2016-02-16
			2016-02-17	4.5
			2016-02-18	4.9
			2016-02-19
			2016-02-20	5.1
			2016-02-21
			2016-02-22
			2016-02-23	7.9
			2016-02-24	8.4
			2016-02-25	8.6
			2016-02-26	6.4
			2016-02-27
			pond 9
			2016-03-01
			2016-03-02	6.5
			2016-03-03
			2016-03-04
			2016-03-05
			2016-03-06
			2016-03-07
			2016-03-08
			2016-03-09	10
			2016-03-10	12.1
			2016-03-11	12
			2016-03-12	13.5
			2016-03-13
			2016-03-14	13.5
			2016-03-15	13.8
			2016-03-16	14.1
			2016-03-17	13.5
			2016-03-18	13
			2016-03-19
			2016-03-20
			2016-03-21	10.3
			2016-03-22	9.9
			2016-03-23	10.9
			2016-03-24	11.4
			2016-03-25	9.3
			2016-03-26
			2016-03-27
			2016-03-28
			2016-03-29	11.4
