# Supplementary material for: Comparative transcriptome analysis reveals potential evolutionary differences in adaptation of temperature and body shape among four Percidae species
Source: PLoS One. 2019 May 7;14(5):e0215933. doi: 10.1371/journal.pone.0215933 (PMC6504104; doi:10.1371/journal.pone.0215933)
Supplement: S2 Table — (XLSX) [file pone.0215933.s002.xlsx]

## Sheet: S2 Table
S2 Table. Randomly monitored water temperature in the Irtysh River during warmer seasons
site	N	E	201207	201210	201305	201305	201307	201308	201309	201310	201405	201505	201505	201507	201508	201509	201509	201605	201607	201607	201608	201610	201610	mean
HBH	48°10′46.74″	86°25′29.00″	21.4	10.1	9.7	9.3	13.4	16.4	17.7	8.4	10.5	6.95	9.9	15.8	21	13.4	11.2	10.5	16.4	16.8	18.2	8.4	8.5	13.0452
TRKT	48°26′13.28″	86°38′16.57″	16.3	9.4	9.1	7.6	12.4	14.2	10.7	4.5	7.8	6.08	7.1	11.9	15.4	11.1	8.6	6.8	15.3	15.2	11.6	5.9	3.7	10.0324
BEJ	47°42′49.59″	86°50′27.73″	19.2	9.6	11.7	10.6	13.9	18.3	18.2	8.8	12.5	6.38	12.2	16.6	16.6	14.2	14.7	13	17.9	17	19.4	8.6	7.6	13.6657
CHE	47°07′07.08″	87°06′55.51″	15.9	9.4	8.7	9	10	15.5	16.9	7.9	9.9	6.14	10.4	15	17.3	12.4	12.9	9.7	16.6	16.7	16.3	1.8	4.5	11.5686
XSK	47°14′49.24″	88°25′38.41″	21.3	13	8.3	11.5	15.8	15.9	19.1	10.3	8.6	7.44	8.1	13	16.7	14.5	18.9	11.3	16.5	16.7	17.2	12.5	11.8	13.7352
KLH	47°58′27.62″	88°12′30.76″	12.6	0.8	2.4	3.8	13	11.6	5.4	1.5	7.1	4.61	6.7	9.3	12.8	8.5	3.3	5.8	14.5	16.5	13.2	2	2.8	7.53381
KYET	47°14′08.39″	88°42′33.82″	15	0.4	5.2	10.4	16.1	15.8	7.9	2.8	9	7.13	9.1	9.7	12.1	6.2	5.6	9.4	15	13.8	13.6	4.1	2.1	9.0681
																								11.2356
