# Supplementary material for: Comparative transcriptome analysis reveals potential evolutionary differences in adaptation of temperature and body shape among four Percidae species
Source: PLoS One. 2019 May 7;14(5):e0215933. doi: 10.1371/journal.pone.0215933 (PMC6504104; doi:10.1371/journal.pone.0215933)
Supplement: S3 Table — (XLSX) [file pone.0215933.s003.xlsx]

## Sheet: S3 Table
S3 Table. Basic morphological data for the four species involved
S. lucioperca					P. fluviatilis					G. cernua					P. flavescens
sample ID	body length	body weight	body height	ratio of length/height	sample ID	body length	body weight	body height	ratio of length/height	sample ID	body length	body weight	body height	ratio of length/height	sample ID	body length	body weight	body height	ratio of length/height
SL20120822001	356	788	80	4.45	20130415001	225	308.13	71	3.16901	20140724001	86	10.82	26	3.30769	YP171204P3001	184	150.3	65	2.83077
SL20120822002	383	853	84	4.55952	20130607002	219	285.06	70	3.12857	20140724002	68	4.25	22	3.09091	YP171204P3002	216	251.8	73	2.9589
SL20120822003	208	131	54	3.85185	20130607003	197	216.63	61	3.22951	20140724003	73	5.12	22	3.31818	YP171204P3003	177	148.4	61	2.90164
SL20120822004	197	118.5	50	3.94	20130607004	228	330.69	72	3.16667	20140724004	65	3.8	21	3.09524	YP171204P3004	235	324.5	75	3.13333
SL201306002	453	1494.67	106	4.27358	20130618001	233	368.41	73	3.19178	20140724005	69	4.14	23	3	YP171204P3005	168	97.3	53	3.16981
SL201306003	375	862.1	83	4.51807	20130618002	248	445.28	75	3.30667	20140724006	64	3.53	22	2.90909	YP171204P3006	183	149.1	64	2.85938
SL201306004	394	1081.91	88	4.47727	20130618003	211	248.97	68	3.10294	20140724007	71	5.22	20	3.55	YP171204P3007	179	146.5	59	3.0339
SL201306005	385	982.04	87	4.42529	20130618004	224	355.02	72	3.11111	20140724008	70	5.05	23	3.04348	YP171204P3008	215	256.2	72	2.98611
SL201306006	403	1277.17	97	4.15464	20130618005	185	174.52	60	3.08333	20140724009	71	4.56	21	3.38095	YP171204P3009	224	274.9	73	3.06849
SL201306007	326	573.38	71	4.59155	20130618006	218	273.37	70	3.11429	20140726010	75	5.42	24	3.125	YP171204P3010	237	397.5	76	3.11842
SL201307010	373	919.76	96	3.88542	20130619007	205	230.34	63	3.25397	20140726011	69	4.37	21	3.28571	YP171204P3011	164	89.6	54	3.03704
SL201307011	378	1015.58	101	3.74257	20130619008	171	125.99	56	3.05357	20140726012	82	7.12	24	3.41667	YP171204P3012	186	155.7	63	2.95238
SL201307012	281	369.52	68	4.13235	20130619009	204	195.01	72	2.83333	20140726013	56	3.26	19	2.94737	YP171204P3013	153	80.8	50.2	3.04781
20140716001	258	245.5	61	4.22951	20130620010	249	400.96	74	3.36486	20140726014	91	14.62	26	3.5	YP171204P3014	206	220.7	68	3.02941
20140716002	257	219.1	59	4.35593	20130620011	208	229.63	72	2.88889	20140726015	52	3.1	17	3.05882	YP171204P3015	212	238.5	73	2.90411
20140717003	327	474.4	72	4.54167	20130620012	196	217.36	65	3.01538	20140726016	58	3.47	18	3.22222	YP171204P3016	208	236.4	69	3.01449
20140717004	223	125.3	55	4.05455	20130620013	191	169.53	59	3.23729	20140726017	62	3.36	19	3.26316	YP171204P3017	195	172.6	63	3.09524
20140717005	238	162.5	57	4.17544	20130620014	196	186.53	64	3.0625	20140726018	61	3.3	18	3.38889	YP171204P3018	186	162.8	61	3.04918
20140717006	232	142.3	56	4.14286	20130620015	139	67.14	45	3.08889	20140809001	47	2.85	16	2.9375	YP171204P3019	174	139.2	59	2.94915
20140725007	242	185.19	56	4.32143	20130620016	183	158.53	63	2.90476	20140809002	68	5.16	21	3.2381	YP171204P3020	192	203.5	62	3.09677
20140725008	227	162.35	47	4.82979	20130620017	204	228.92	65	3.13846	20140809003	72	5.22	20	3.6	YP171204P3021	182	152.1	58	3.13793
20140725009	236	150.16	56	4.21429	20130620018	212	264.53	66	3.21212	20140809004	75	6.09	23	3.26087	YP171204P3022	217	266.3	70	3.1
20140725010	246	192.78	58	4.24138	20130620019	181	172.7	63	2.87302	20140809005	80	8.8	25	3.2	YP171204P3023	208	253.5	67	3.10448
20140725011	261	223.38	59	4.42373	20130620020	209	263.58	71	2.94366	20140809006	63	3.67	19	3.31579	YP171204P3024	226	259.4	74	3.05405
20140725012	245	177.47	55	4.45455	20130620021	198	285.68	64	3.09375	20140809007	53	3.17	18	2.94444	YP171204P3025	234	336.4	77	3.03896
20140725013	127	122.15	32	3.96875	20130620022	155	74.75	44	3.52273	20150627001	54	2.96	18	3	YP171204P3026	219	247.8	69	3.17391
20140725014	235	147.9	56	4.19643	20130620023	182	161.68	59	3.08475	20150627002	56	3.05	17	3.29412	YP171204P3027	203	198.4	66	3.07576
20140725015	248	179.1	56	4.42857	20130620024	108	30.38	37	2.91892	20150627003	64	3.68	20	3.2	YP171204P3028	204	185.3	65	3.13846
20140725016	249	208.92	54	4.61111	20130620025	117	44.2	34	3.44118	20150627004	55	2.84	17	3.23529	YP171204P3029	195	183.2	64	3.04688
20140725017	214	122.16	52	4.11538	20130620026	113	37.42	40	2.825	20150627005	76	7.48	23	3.30435	YP171204P3030	187	174.9	63	2.96825
20140725018	178	71.47	42	4.2381	20130620027	121	46.29	38	3.18421	20150627006	83	8.73	23	3.6087	YP171204P3031	181	142.4	59	3.0678
20140725019	219	124.19	50	4.38	20130621028	211	247.57			20150627007	94	15.76	28	3.35714	YP171204P3032	156	94.2	51	3.05882
20140725020	240	174.5	56	4.28571	20130621029	231	277.24								YP171204P3033	162	102.5	55	2.94545
20140725021	227	166.8	49	4.63265	20130621030	188	176.99								YP171204P3034	175	134.6	58	3.01724
20140725022	206	112.08	54	3.81481	20130621031	208	240.53								YP171204P3035	246	381.5	84	2.92857
20140725023	243	171.09	54	4.5	20130621032	202	201.58								YP171204P3036	251	413.7	85	2.95294
20140725024	239	162.44	57	4.19298	20130621033	186	172.68								YP171204P3037	204	206	66	3.09091
20140725025	236	159.95	52	4.53846	20130621034	194	164.71								YP171204P3038	213	230.8	72	2.95833
20140725026	253	172.16	58	4.36207	20130621035	202	205.98								YP171204P3039	226	276.6	74	3.05405
20140725027	221	131.15	56	3.94643	20130621036	171	106.7								YP171204P3040	228	268.1	74	3.08108
20140726028	318	421.32	77	4.12987	20130621037	151	67.25								YP171204P3041	218	259.4	73	2.9863
20140726029	315	389.3	72	4.375	20130621038	152	83.23								YP171204P3042	196	172.2	63	3.11111
20140726030	308	367.63	69	4.46377	20130724039	143	93.01								YP171204P3043	187	164.3	62	3.01613
20140726031	308	382.84	70	4.4	20130724040	195	241.2								YP171204P3044	182	148.5	60	3.03333
20140726032	298	313.26	68	4.38235	20130724041	268	138.14								YP171204P3045	176	124.7	56	3.14286
20140726033	318	372.73	76	4.18421	20130724042	152	107								YP171204P3046	195	197.5	65	3
20140726034	296	333.96	75	3.94667	20130724043	181	149.54								YP171204P3047	168	118.4	53	3.16981
20140726035	206	127.69	51	4.03922	20130724044	171	129.6								YP171204P3048	184	153.4	61	3.01639
20140726036	259	238.05			20130724045	145	89.05								YP171204P3049	146	82.6	46	3.17391
20140726037	229	127			20130724046	150	105.88								YP171204P3050	183	138.7	60	3.05
20140726038	280	279.57			20130724047	171	121.06								YP171204P3051	211	219.5	71	2.97183
20140726039	242	158.99			20130724048	171	142.38								YP171204P3052	164	127.5	53	3.09434
20140726040	286	296.48			20130724049	136	73.96								YP171204P3053	137	71.4	44	3.11364
20140726041	235	153.79			20130724050	162	112.94								YP171204P3054	162	92.5	53	3.0566
20140726042	228	132.49			20130724051	151	95.45								YP171204P3055	204	215.8	67	3.04478
20140726043	252	184.5			20130724052	157	117.26								YP171204P3056	243	413.9	82	2.96341
20140726044	272	230.33			20130724053	145	88.8								YP171204P3057	235	365.6	79	2.97468
20140726045	234	132.97			20130724054	158	116.71								YP171204P3058	163	111.5	55	2.96364
20140726046	276	248.1			20130724055	177	140.12								YP171204P3059	154	88.6	49	3.14286
20140726047	277	271.3			20130724056	178	158.88								YP171204P3060	131	45.4	42	3.11905
20140726048	252	186.89			20130724057	141	84.3								YP171204P3061	135	50.1	44	3.06818
20140726049	246	188.89			20130724058	166	158.03								YP171204P3062	128	46.3	42	3.04762
20140726050	236	164.7			20130724059	163	116.75								YP171204P3063	152	68.2	49	3.10204
20140726051	235	150.75			20130724060	159	107.44								YP171204P3064	168	126.4	55	3.05455
20140726052	222	129.01			20130724061	159	97.54								YP171204P3065	157	79.6	53	2.96226
20140726053	262	220.57			20130724062	166	124.73								YP171204P3066	216	236.7	72	3
20140726054	253	177.02			20130724063	149	93.45								YP171204P3067	212	208.3	71	2.98592
20140726055	248	172.92			20130725064	128	57.31	44	2.90909						YP171204P3068	235	377.2	80	2.9375
20140726056	262	266.08			20130725065	170	129.82	53	3.20755						YP171204P3069	238	358.4	79	3.01266
20140726057	182	64.05			20130725066	150	106.52	52	2.88462						YP171204P3070	224	279.5	76	2.94737
20140727058	271	235.34			20130725067	173	142.76	56	3.08929						YP171204P3071	233	360.4	80	2.9125
20140727059	252	225.99			20130725068	157	116.14	51	3.07843						YP171204P3072	218	262.6	74	2.94595
20140727060	281	291.83			20130725069	166	132.65	59	2.81356						YP171204P3073	171	156.2	58	2.94828
20140727061	281	287.23			20130725070	163	120.95	56	2.91071						YP171204P3074	182	137.6	59	3.08475
20140727062	287	284.81			20130725071	151	91.53	50	3.02						YP171204P3075	247	422.8	82	3.0122
20140727063	341	514.2			20130725072	145	97.76	52	2.78846						YP1803146A001	251	350.3	83	3.0241
20140727064	269	252.8			20130725073	138	78.23	46	3						YP1803146A002	225	283.3	76	2.96053
20140727065	291	307.96			20130725074	141	91.67	53	2.66038						YP1803146A003	212	231.7	68	3.11765
20140727066	282	304.92			20130725075	165	128.8	55	3						YP1803146B001	255	451.4	86	2.96512
20140727067	264	260.41			20130725076	155	98.46	52	2.98077						YP1803146B002	235	351.8	77	3.05195
20140727068	281	266.74			20130727077	179	145.84	60	2.98333						YP1803146B003	210	192.1	64	3.28125
20140727069	283	305.52			20130727078	198	190.05	64	3.09375						YP1803146E001	251	438.8	84	2.9881
20140727070	269	241.46			20130727079	205	222.04	70	2.92857						YP1803146E002	238	344.8	75	3.17333
20140727071	331	512.33			20130727080	201	212.84	67	3						YP1803146E003	182	143.8	58	3.13793
20140727072	239	171.18			20130727081	205	247.06	74	2.77027						YP1803146F001	239	400.8	78	3.0641
20140728073	156	48.98			20130727082	204	243.5	74	2.75676						YP1803146F002	245	402.9	81	3.02469
20140728074	236	183.57			20130727083	174	139.72	59	2.94915						YP1803146F003	224	269.4	74	3.02703
20140728075	259	198.54			20130727084	181	151.5	61	2.96721						YP1803146G001	246	447	83	2.96386
20140728076	241	162.45			20130727085	175	123.41	54	3.24074						YP1803146G002	232	337.6	76	3.05263
20140728077	270	262.74			20130727086	164	121.31	57	2.87719						YP1803146G003	182	165.4	64	2.84375
20140728078	251	190.43			20130727087	175	128.63	57	3.07018						YP1803146H001	245	439.3	83	2.95181
20140728079	249	184.5			20130727088	165	111.58	56	2.94643						YP1803146H002	238	308	77	3.09091
20140728080	256	210.02			20130727089	159	113.6	56	2.83929						YP1803146H003	196	196.8	64	3.0625
20140728081	252	205.27			20130727090	151	97.39	53	2.84906						YP180314P3001	221	297.2	75	2.94667
20140728082	242	169.9			20130727091	157	104.3	57	2.75439						YP180314P3002	246	368.9	83	2.96386
20140729083	213	130.79			20130728092	191	198.24	63	3.03175						YP180314P3003	210	233.5	69	3.04348
20140729084	242	187.02			20130728093	145	82.62	47	3.08511						YP180314P3004	206	223.7	68	3.02941
20140729085	234	136.19			20130728094	156	108.7	51	3.05882						YP180314P3005	231	319.1	78	2.96154
20140729086	169	55.68			20130728095	159	118.05	55	2.89091						YP180314P3006	214	213.2	71	3.01408
20140729087	212	114.83			20130728096	155	101.27	50	3.1						YP180314P7001	216	244.7	73	2.9589
20140729088	241	162.7			20130731097	157	97.58								YP180314P7002	210	209.4	72	2.91667
20140729089	213	130.34			20130804005	140	67.96	46	3.04348						YP180314P7003	222	265	71	3.12676
20140729090	229	137.72			20130804006	132	59.12	38	3.47368						YP180314P7004	228	252.9	75	3.04
20140729091	243	172.19			20130806098	158	106.75	52	3.03846						YP180314P7005	196	167.3	65	3.01538
20140729092	251	181.95			20130806099	175	146.39	62	2.82258						YP180314P7006	197	187.4	66	2.98485
20140729093	197	92.96			20130806100	154	93.24	55	2.8						YP180314Pa25001	234	420.5	79	2.96203
20140729094	221	144.73			20130806101	168	130.62	59	2.84746						YP180314Pa25002	229	366.4	76	3.01316
20140729095	249	187.43			20130806102	175	158.75	56	3.125						YP180314Pa25003	230	352.6	78	2.94872
20140729096	233	169.67			20130806103	161	108.47	51	3.15686						YP180314Pa26001	221	272.3	72	3.06944
20140729097	210	102.57			20130806104	163	120.53	55	2.96364						YP180314Pa26002	230	304.4	76	3.02632
20140729098	225	127.47			20130806105	161	103.76	52	3.09615						YP180314Pa26003	216	262	74	2.91892
20140730099	261	242.73			20130806106	156	101.47	49	3.18367						YP180314Pa27001	254	422.8	83	3.06024
20140730100	293	324.77			20130806107	156	110.02	51	3.05882						YP180314Pa27002	234	306.6	76	3.07895
20140730101	261	210.39			20130806108	171	150.33	54	3.16667						YP180314Pa27003	164	105.1	57	2.87719
20140730102	251	188.33			20130806109	161	103.17	53	3.03774						YP180314Pa28001	245	406.1	82	2.9878
20140730103	245	168.26			20130806110	183	162.6	64	2.85938						YP180314Pa28002	255	485	87	2.93103
20140730104	234	157.77			20130806111	165	131.27	57	2.89474						YP180314Pa28003	200	185	62	3.22581
20140730105	246	180.59			20130806112	185	149.27	59	3.13559						YP180314Pa29001	255	500.7	89	2.86517
20140731106	256	227.4			20130806113	152	99.12	51	2.98039						YP180314Pa29002	194	197.3	61	3.18033
20140731107	216	145.6			20130806114	160	113.19	53	3.01887						YP180314Pa29003	186	146.6	60	3.1
20140731108	241	183.57			20130806115	159	111.34	57	2.78947						YP180314Pa30001	235	358.7	76	3.09211
20140731109	226	162.62			20130806116	200	258.51	63	3.1746						YP180314Pa30002	236	413.6	76	3.10526
20140731110	246	175.72			20130806117	150	99.33	51	2.94118						YP180314Pa30003	175	141.1	56	3.125
20140731111	213	119.18			20130806118	141	75.55	46	3.06522
20140804112	126	19.36	27	4.66667	20130806119	197	223.46	62	3.17742
20140805113	235	162.35	58	4.05172	20130806120	170	128.49	54	3.14815
20140805114	243	183.64	53	4.58491	20130806121	145	80.72	49	2.95918
20140805115	296	357.3	73	4.05479	20130806122	164	108.32	56	2.92857
20140805116	246	196.81	52	4.73077	20130806123	175	135.78	55	3.18182
20140805117	302	316.53	71	4.25352	20130806124	184	155.14	61	3.01639
20140805118	253	192.18	59	4.28814	20130806125	154	96.39	51	3.01961
20140805119	306	382.91	70	4.37143	20130806126	177	157.96	58	3.05172
20140805120	244	178.91	56	4.35714	20130806127	150	94.67	52	2.88462
20140805121	245	176.25	55	4.45455	20130807128	144	77
20140805122	342	512.16	74	4.62162	20130807129	148	83.88
20140805123	257	186	60	4.28333	20130807130	143	68.93
20140805124	228	154.14	51	4.47059	20130807131	144	72.77
20140805125	264	197.98	62	4.25806	20130807132	145	80.41
20140805126	279	236.81	64	4.35938	20130807133	136	64.98
20140805127	291	307.85	72	4.04167	20130807134	174	140.65
20140805128	238	153.61	61	3.90164	20130807135	170	123.96
20140805129	197	93.34	50	3.94	20130807136	155	99.23
20140805130	195	99.61	48	4.0625	20130807137	135	64.18
20140805131	243	165.55	56	4.33929	20130807138	133	63.62
20140809132	261	219.42	57	4.57895	20130807139	172	120.88
20140809133	280	276.09	63	4.44444	20130807140	165	113.07
20140809134	293	306.93	63	4.65079	20130807141	158	97.27
20140809135	262	238.47	58	4.51724	20130807142	170	144.91
20140809136	226	144.02	52	4.34615	20130807143	145	85.69
20140809137	287	359.66	65	4.41538	20130807144	156	102.22
20140809138	240	176.86	57	4.21053	20130807145	135	68.3
20140809139	232	157.01	55	4.21818	20130807146	97	21.65
20140809140	245	196.06	56	4.375	20130807147	145	79.98
20140809141	257	225.81	60	4.28333	20130807148	163	115.18
20140809142	213	130.03	47	4.53191	20130807149	142	65.05
20140809143	235	164.18	54	4.35185	20130807150	128	54.13
20140809144	228	141.57	53	4.30189	20130807151	148	78.1
20140809145	205	100.63	50	4.1	20130807152	143	76.19
20140811146	249	208.96			20130807153	156	105.33
20140811147	276	286.81			20130807154	134	51.65
20140811148	239	173.29			20130810155	163	134.87
20140811149	234	159.96			20130812156	255	531
20140811150	253	219.75			20130812157	260	581.5
20140811151	238	185			20130813158	273	602.95
20140811152	205	106.18			20130813159	274	629.35
20140811153	242	172.87			20130814007	95	17.32
20140811154	224	141.91			20130814008	73	8.56
20140811155	233	158.38			20130814009	85	13.46
20140811156	256	248.7			20130814010	78	8.76
20140811157	239	166.18			20130814011	82	12.77
20140811158	233	173.06			20130814012	72	8.62
20140811159	230	143.35			20130814013	75	10.63
20140811160	240	178.67			20130814014	82	13.56
20140811161	215	117.11			20130814015	74	9.41
20140811162	217	128.27			20130814016	38	0.82
20140811163	192	89.58			20130821017	96	19.61
20140811164	195	77.33			20130821018	96	17.08
20150626001	310	421	72	4.30556	20130821019	84	12.81
20150626002	350	559	79	4.43038	20130821020	103	27.98
20150626003	270	264	63	4.28571	20130821021	94	16.93
20150626004	275	244	64	4.29688	20130821022	100	23.45
20150630005	360	738	82	4.39024	20130821023	89	17.15
20150630006	315	463	76	4.14474	20130821024	85	14.85
20150630007	295	412	72	4.09722	20130821025	83	13.03
20150630008	266	277	66	4.0303	20130821026	87	13.03
20150630009	280	309	69	4.05797	20130821027	91	22.5
20150630010	294	355	74	3.97297	20130821028	76	9.87
20150630011	279	323	65	4.29231	20130821029	82	11.1
20150630012	273	304	69	3.95652	20130821030	90	13.68
20150630013	271	259	65	4.16923	20130821031	77	9.51
20150630014	263	229	61	4.31148	20130821032	85	13.94
20150701015	322	468	74	4.35135	20130821033	101	28.09
20150701016	313	454	73	4.28767	20130821034	78	9.6
20150701017	287	334	65	4.41538	20130821035	81	9.78
20150701018	267	281	63	4.2381	20130821036	77	8.98
20150701019	264	245	62	4.25806	20130821037	70	7.47
20150701020	252	217	60	4.2	20130821038	72	6.57
20150701021	280	313	67	4.1791	20130821039	77	9.6
20150701022	329	470	77	4.27273	20130821040	70	6.72
20150701023	300	393	71	4.22535	20130821041	76	9.05
20150701024	249	239	60	4.15	20130821042	72	7.42
20150701025	292	379	64	4.5625	20130821043	68	6.13
20150701026	285	364	63	4.52381	20130821044	73	6.17
20150701027	267	286	57	4.68421	20130821045	66	5.51
20150701028	267	263	59	4.52542	20130821046	79	8.87
20150701029	259	270	56	4.625	20130821047	79	9.44
20150702030	277	336			20130821048	75	8.66
20150702031	300	394			20130821049	79	8.72
20150702032	278	349			20130821050	79	9.03
20150702033	268	284			20130821051	76	8.1
20150702034	299	418			20130821052	79	9.1
20150702035	280	335			20130821053	74	8.44
20150702036	289	335			20130821054	74	7.55
20150702037	295	364			20130821055	70	6.53
20150702038	275	315			20130821056	74	8.28
20150702039	284	353			20130824057	110	30.64
20150702040	297	411			20130829058	115	38.78
20150702041	267	284			20130829059	100	26.56
20150702042	253	258			20130816160	278	627.35
20150702043	281	323			20130816161	276	596.05
20150702044	267	279			20150505001	120	30.3	39	3.07692
20150702045	263	263			20150629001	141	66	42	3.35714
					20150629002	161	102	49	3.28571
					20150629003	132	61	42	3.14286
					20150629004	96	16	33	2.90909
					20150629005	95	17	34	2.79412
					20150629006	89	15	29	3.06897
					20150629007	89	14	28	3.17857
					20160713001	160	73
					20160713002	138	44.8
					20160713003	160	66.5
					20160713004	147	56.3
					20160713005	158	53.4
					20160713006	172	74.8
					20160713007	163	80.3
					20160713008	145	64.2
					20160713009	157	65.9
					20160713010	147	68.8
					20160713011	146	55.2
					20160713012	145	55.6
					20160713013	162	71.3
					20160713014	148	56.5
					20160713015	151	66.69
					20160713016	173	98.5
					20160713017	117	31.5
					20160713018	137	47.1
					20160713019	148	58.7
					20160713020	158	75.9
					20160713021	154	79
					20160713022	152	68.9
					20160713023	150	56.1
					20160713024	148	56.8
					20160713025	162	72.3
					20160713026	123	42.7
					20160713027	143	48.1
					20160713028	155	69.8
					20160713029	124	36.8
					20160713030	162	74.3
					20160713031	157	63.2
					20160713032	172	63.1
					20160713033	145	54.4
					20160713034	143	54.3
					20160713035	164	75.3
					20160713036	143	51.4
					20160713037	145	59.2
					20160713038	136	51.4
					20160713039	132	41.7
					20160713040	130	42
					20160713041	154	65
					20160713042	140	45.5
					20160713043	152	60.5
					20160713044	143	52.5
					20160713045	135	47.5
					20160713046	143	54.8
					20160713047	134	40.5
					20160713048	158	64.5
					20160713049	168	93.4
					20160713050	152	68
					20160713051	157	64.8
					20160713052	148	48.3
					20160713053	153	60
					20160713054	146	47.3
					20160713055	131	42.4
					20160713056	147	54
					20160713057	167	76.6
					20160713058	134	42.3
					20160713059	142	43.9
					20160713060	160	69.6
					20160713061	140	53.5
					20160713062	141	54.3
					20160713063	146	51.2
					20160713064	150	55.5
					20160713065	150	63.3
					20160713066	167	67
					20160713067	153	66.8
					20160713068	150	51.5
					20160713069	132	43.2
					20160713070	150	64.3
					20160713071	123	31.8
					20160713072	130	44.2
					20160713073	153	64.3
					20160713074	146	66.7
					20160713075	154	71.6
					20160713076	138	46.6
					20160713077	102	17.8
					20160713078	153	70.8
					20160713079	134	48
					20160713080	156	74.4
					20160713081	152	62.6
					20160713082	142	49.5
					20160713083	142	57.4
					20160713084	126	40.3
					20160713085	154	66.2
					20160713086	152	55.5
					20160713087	150	57
					20160713088	140	51.2
					20160713089	120	34.2
					20160713090	142	54.8
					20160713091	150	60.2
					20160713092	150	61.2
					20160713093	154	57.7
					20160713094	148	60.2
					20160713095	148	58.3
					20160713096	142	54.3
					20160713097	138	53.7
					20160713098	145	55.1
					20160713099	150	51.7
					20160713100	153	60
					20160713101	150	56.1
					20160713102	163	76.1
					20160713103	130	42.6
					20160713104	136	43.6
					20160713105	142	48.5
					20160713106	144	55.3
					20160713107	151	66.9
					20160713108	151	68.6
					20160713109	138	47.8
					20160713110	141	51.4
					20160714111	163	77
					20160714112	155	66
					20160714113	170	81
					20160714114	158	69
					20160714115	153	60
					20160714116	150	60
					20160714117	170	75
					20160714118	155	62
					20160714119	173	84
					20160714120	146	58
					20160714121	172	89
					20160714122	153	71
					20160714123	172	75
					20160714124	157	66
					20160714125	163	69
					20160714126	163	63
					20160714127	152	53
					20160714128	157	68
					20160714129	142	44
					20160714130	140	53
					20160714131	136	44
					20160714132	151	64
					20160714133	150	64
					20160714134	162	69
					20160714135	147	62
					20160714136	154	60
					20160714137	142	51
					20160714138	141	48
					20160714139	142	50
					20160714140	151	63
					20160714141	143	55
					20160714142	145	53
					20160714143	147	66
					20160714144	148	59
					20160714145	154	67
					20160714146	153	60
					20160714147	149	53
					20160714148	141	61
					20160714149	162	74
					20160714150	149	69
					20160714151	155	64
					20160714152	165	83
					20160714153	146	58
					20160714154	159	73
					20160714155	167	92
					20160714156	37	0.86
					20160714157	35	1.16
					20160714158	41	1.72
					20160714159	37	0.9
					20160714160	40	1.14
					20160714161	46	2.03
					20160714162	42	1.79
					20160714163	40	1.39
					20160714164	34	0.92
					20160714165	37	0.94
					20160714166	37	0.83
					20160714167	38	1.48
					20160714168	70	4.98
					20160714169	42	1.65
					20160714170	42	1.7
					20160714171	35	0.87
					20160714172	40	1.23
					20160714173	37	1.07
					20160714174	47	1.92
					20160714175	39	1.09
					20160714176	33	0.78
					20160714177	41	1.66
					20160714178	48	2.06
					20160714179	42	1.71
					20160714180	48	2.42
					20160714181	145	53.9
					20160714182	145	57.88
					20160714183	141	55
					20160714184	134	54.56
					20160714185	154	64.08
					20160714186	138	51.36
					20160714187	134	47.7
					20160714188	150	68.3
					20160714189	156	69.5
					20160714190	145	58.8
					20160714191	133	56.83
					20160714192	142	52
					20160714193	138	50.45
					20160714194	138	54.4
					20160714195	140	57.5
					20160714196	134	41.2
					20160714197	127	40.9
					20160714198	147	56
					20160714199	137	51.57
					20160714200	135	50.2
					20160714201	140	52.25
					20160714202	138	53.1
					20160714203	150	68.7
					20160714204	153	68.4
					20160714205	144	77.7
					20160714206	140	52.7
					20160714207	142	54.4
					20160714208	130	39.8
					20160714209	129	41.2
					20160714210	148	61.6
					20160714211	157	70
					20160714212	139	49
					20160714213	141	57
					20160714214	134	50
					20160714215	138	46
					20160714216	129	36
					20160714217	136	44
					20160714218	137	45
					20160714219	131	47
					20160714220	137	46
					20160714221	148	55
					20160714222	146	56
					20160714223	141	49
					20160714224	133	42
					20160714225	138	45
					20160714226	129	42
					20160714227	158	46
					20160714228	159	61
					20160714229	139	48
					20160714230	141	50
					20160714231	132	43.5
					20160714232	160	78.2
					20160714233	142	56.4
					20160714234	123	39.6
					20160714235	139	54.5
					20160714236	130	42.4
					20160714237	140	50.8
					20160714238	140	52.9
					20160714239	138	50.88
					20160714240	130	42.73
					20160714241	140	50.21
					20160714242	132	47.1
					20160714243	131	39.88
					20160714244	143	53.46
					20160714245	132	46.14
					20160714246	134	49.5
					20160714247	141	58
					20160714248	142	60.13
					20160714249	139	51.92
					20160714250	135	49.15
					20160714251	135	51.7
					20160714252	141	60.53
					20160714253	142	52.71
					20160714254	138	51.84
					20160714255	140	52.93
					20160714256	134	49.8
					20160714257	140	48.13
					20160714258	125	41.75
					20160714259	126	41.21
					20160714260	134	45.18
					20160714261	125	38.8
					20160714262	124	37.19
					20160714263	126	40.52
					20160714264	132	55.05
					20160714265	147	63.97
					20160714266	151	62.51
					20160714267	141	51.56
					20160714268	150	65.29
					20160714269	130	40.67
					20160714270	142	58.12
					20160714271	128	40.24
					20160714272	137	53.38
					20160714273	138	50.18
					20160714274	130	40.03
					20160714275	153	64.03
					20160714276	140	52.36
					20160714277	152	64.41
					20160714278	138	52.93
					20160714279	157	68.57
					20160714280	139	54
					20160714281	141	53.53
					20160714282	135	48.01
					20160714283	150	67.72
					20160714284	161	70.9
					20160714285	125	37.61
					20160714286	148	61.64
					20160714287	141	57.6
					20160714288	142	52.47
					20160714289	140	54.36
					20160714290	137	45
					20160714291	140	57
					20160714292	160	66
					20160714293	163	85
					20160714294	134	56
					20160714295	124	40
					20160714296	135	52
					20160714297	151	67
					20160714298	128	41
					20160714299	138	51
					20160714300	122	36
					20160714301	150	57
					20160714302	156	66
					20160714303	148	57
					20160714304	128	41
					20160714305	146	57
					20160714306	142	58
					20160714307	132	42
					20160714308	136	49
					20160714309	137	47
					20160714310	139	55
					20160714311	140	50
					20160714312	140	59
					20160714313	119	34
					20160714314	132	43
					20160714315	154	64
					20160714316	135	44
					20160714317	137	50
					20160714318	145	62
					20160714319	138	47
					20160714320	153	65
					20160714321	138	54
					20160714322	137	52
					20160714323	138	53
					20160714324	134	48
					20160714325	140	50
					20160714326	147	61
					20160714327	146	63
					20160714328	137	50
					20160714329	143	51
					20160714330	148	63
					20160714331	132	44
					20160714332	140	56
					20160714333	140	54
					20160714334	145	59
					20160714335	131	50
					20160714336	132	45
					20160714337	148	66
					20160714338	153	73
					20160714339	133	43
					20160714340	138	51
					20160714341	148	59
					20160714342	148	63
					20160714343	148	60
					20160714344	152	65
					20160714345	144	54
					20160714346	127	40
					20160714347	148	66
					20160714348	157	66
					20160714349	125	38
					20160714350	130	42
					20160714351	127	42
					20160714352	137	51
					20160714353	148	62
					20160714354	130	43
					20160714355	125	44
					20160714356	145	60
					20160714357	150	62
					20160714358	160	69
					20160714359	160	73
					20160714360	148	65
					20160714361	121	40
					20160714362	132	47
					20160714363	132	45
					20160714364	128	42
					20160714365	144	55
					20160714366	130	47
					20160714367	142	57
					20160714368	137	55
					20160714369	131	55
					20160714370	150	66
					20160714371	157	68
					20160714372	135	45
					20160714373	148	62
					20160714374	130	43
					20160714375	156	70
					20160714376	139	50
					20160714377	160	75
					20160714378	132	48
					20160714379	142	53
					20160714380	148	60
					20160714381	130	49
					20160714382	127	41
					20160714383	137	48
					20160714384	138	52
					20160714385	142	53
					20160714386	142	56
					20160714387	156	73
					20160714388	134	43
					20160714389	173	84
					20160714390	148	70
					20160714391	142	52
					20160714392	139	56
					20160714393	142	51
					20160714394	140	53
					20160714395	145	61
					20160714396	155	66
					20160714397	137	54
					20160714398	148	61
					20160714399	142	60
					20160714400	135	46
					20160714401	125	40
					20160714402	142	59
					20160714403	152	66
					20160714404	151	69
					20160714405	140	53
					20160714406	152	65
					20160714407	142	55
					20160714408	144	60
					20160714409	128	42
					20160714410	120	34
					20160714411	140	55
					20160714412	138	52
					20160714413	150	62
					20160714414	135	52
					20160714415	122	40
					20160714416	130	42
					20160714417	148	61
					20160714418	145	67
					20160714419	140	54
					20160714420	147	60
					20160714421	147	61
					20160714422	132	44
					20160714423	148	77
					20160714424	138	52
					20160714425	146	59
					20160714426	127	46
					20160714427	142	56
					20160714428	160	76
					20160714429	149	60
					20160714430	112	34
					20160714431	131	44
					20160714432	151	62
					20160714433	144	59
					20160714434	147	60
					20160714435	146	59
					20160714436	162	95
					20160714437	141	53
					20160714438	137	55
					20160714439	126	39
					20160714440	143	57
					20160714441	150	62
					20160714442	149	66
					20160714443	125	38
					20160714444	153	67
					20160714445	141	55
					20160714446	136	50
					20160714447	150	67
					20160714448	128	43
					20160714449	142	62
					20160714450	133	46
					20160714451	144	58
					20160714452	151	65
					20160724001	170	99
					20160724002	145	64
					20160724003	145	64
					20160724004	145	63
					20160724005	135	49
					20160724006	145	65
					20160724007	140	53
					20160724008	135	57
					20160724009	145	63
					20160724010	142	54
					20160724011	143	63
					20160724012	150	81
					20160724013	144	65
					20160724014	141	63
					20160724015	141	60
					20160724016	146	65
					20160724017	148	66
					20160724018	137	55
					20160724019	147	68
					20160724020	140	58
					20160724021	142	63
					20160724022	136	64
					20160724023	162	93
					20160724024	142	70
					20160724025	136	61
					20160724026	155	64
					20160724027	135	54
					20160724028	135	55
					20160724029	155	75
					20160724030	155	71
					20160724031	165	91
					20160724032	140	63
					20160724033	150	73
					20160724034	145	60
					20160724035	140	54
					20160724036	140	59
					20160724037	145	66
					20160724038	155	70
					20160724039	140	63
					20160724040	145	63
					20160724041	155	73
					20160724042	145	70
					20160724043	145	64
					20160724044	150	65
					20160724045	135	50
					20160724046	170	101
					20160724047	160	91
					20160724048	165	89
					20160724049	145	64
					20160724050	153	66
					20160724051	143	69
					20160724052	145	67
					20160724053	142	62
					20160724054	145	64
					20160724055	152	70
					20160724056	145	64
					20160724057	145	62
					20160724058	145	62
					20160724059	143	60
					20160724060	139	62
					20160724061	135	53
					20160724062	145	65
					20160724063	142	53
					20160724064	145	58
					20160724065	148	70
					20160724066	145	63
					20160724067	143	60
					20160724068	154	72
					20160724069	145	71
					20160724070	138	55
					20160724071	142	53
					20160724072	133	48
