# Supplementary material for: Comparative transcriptome analysis reveals potential evolutionary differences in adaptation of temperature and body shape among four Percidae species
Source: PLoS One. 2019 May 7;14(5):e0215933. doi: 10.1371/journal.pone.0215933 (PMC6504104; doi:10.1371/journal.pone.0215933)
Supplement: S4 Table — (XLSX) [file pone.0215933.s004.xlsx]

## Sheet: S4 Table
S4 Table. dN/dS ratios revealed from 1,027 orthologues among the six species
P. fluviatilis	P. flavescens	G. cernua	S. lucioperca	O. niloticus	D. rerio
0.0649	0.663	0.728	0.0487	0.214	0.4027
0.1828	0.9527	0.0801	0.7478	0.3265	0.3793
0.0759	0.4395	0.2167	0.061	0.2881	0.3505
0.0001	0.0256	0.8104	0.1291	0.5487	0.4121
0.1912	0.183	0.4224	0.0639	0.3096	1.1457
0.0546	0.0365	0.1432	0.0183	0.254	0.1432
0.1268	0.0576	0.0745	0.4921	0.3225	0.5369
0.0001	0.1061	0.0368	0.1076	0.1518	0.0001
0.0793	0.4524	0.1215	0.1211	0.1788	0.2726
0.0591	0.0517	0.7769	0.075	0.336	0.2474
0.0001	0.0989	0.1169	0.8969	0.2507	0.389
0.0382	0.0276	0.0179	0.6193	0.146	0.1484
0.115	0.4386	0.083	0.0607	0.0989	0.2592
0.0353	0.0433	0.1313	0.2015	0.1463	0.024
0.041	0.7535	0.1901	0.024	0.2911	0.3703
0.0223	0.0321	0.6461	0.0001	0.2058	0.319
0.1231	0.1073	0.0592	0.1186	0.5567	1.3206
0.0001	0.0001	0.0369	0.1633	0.3592	0.0001
0.8363	0.0001	0.8002	0.1089	0.0875	0.3081
0.0305	0.0549	0.0638	0.0416	0.1412	0.2319
0.0001	0.0001	0.0001	0.3772	0.737	0.8279
0.0312	0.0303	0.1321	0.215	0.0882	0.0189
0.0341	0.0465	0.0193	0.4135	0.2509	0.1181
0.0309	0.0611	0.1404	0.563	0.1684	0.0001
0.0261	0.0456	0.0001	0.4643	0.1679	0.268
0.2997	0.0005	0.0769	0.3233	0.1437	0.439
0.0186	0.0374	0.0855	0.5783	0.157	0.157
0.0691	0.0226	0.11	0.0001	0.1964	0.0762
0.6863	0.0001	0.0523	0.0227	0.1318	0.2997
0.0001	0.5613	0.5821	0.0299	0.0943	0.1776
0.7797	0.0001	0.0596	0.7591	0.1376	0.1831
0.7145	0.0562	0.1351	0.0001	0.6353	0.0001
0.1483	0.6575	0.114	0.0001	0.1815	0.2475
0.0197	0.0199	0.5156	0.0497	0.2921	0.0001
0.031	0.8158	0.1504	0.0625	0.1907	0.2947
0.0635	0.2146	0.153	0.6252	0.5386	0.9617
0.0342	0.06	0.0624	0.0415	0.4147	1.2022
0.0274	0.0001	0.0503	0.0743	0.2547	0.5723
0.0185	0.7259	0.0399	0.7233	0.1469	0.3505
0.4323	0.0317	0.0263	0.0292	0.1365	0.0797
0.3505	0.0677	0.0917	0.0344	0.0581	0.086
0.0001	0.6766	0.0426	0.0424	0.23	0.1652
0.0001	1.101	0.1219	0.9234	0.4298	0.1373
0.4836	0.0322	0.0679	0.6098	0.2567	0.0001
0.0001	0.0164	0.0166	0.0413	0.1084	0.3562
0.0329	0.0358	0.3421	0.0001	0.1477	0.5505
0.0466	0.015	0.087	0.043	0.1923	0.3151
0.067	0.0331	0.1341	0.0001	0.6617	1.6696
0.0754	0.0259	0.0685	0.0001	0.1598	0.5158
0.0226	0.0001	0.0453	0.0228	0.1354	1.5719
0.038	0.0323	0.0648	0.6502	0.161	0.0509
0.1937	0.0001	0.0001	0.3774	1.533	0.0001
0.0905	0.0216	0.0262	0.5612	0.2363	0.2978
0.6376	0.0001	0.0001	0.0225	0.1931	0.0996
0.1061	0.0848	0.2163	0.1281	0.6126	1.3162
0.3642	0.0001	0.2591	0.2324	0.433	0.0979
0.0724	0.0085	0.024	0.0001	0.1464	0.2289
0.029	0.0305	0.52	0.0909	0.3459	0.3587
0.6606	0.0001	0.0001	0.0455	0.0595	0.0001
0.5882	0.1352	0.0721	0.0374	0.3546	0.527
0.0001	0.0907	0.023	0.4602	0.2346	0.0954
0.0307	0.0229	0.0219	0.5301	0.1315	0.1248
0.0001	0.5757	0.0935	0.0292	0.449	0.3379
1.0716	0.0001	0.1255	0.0001	0.2299	0.0001
0.0001	0.5804	0.2207	0.0841	0.2648	0.4604
0.5731	0.0452	0.0001	0.5368	0.0878	0.2463
0.069	0.051	0.1217	0.0501	0.5037	0.8971
0.9589	0.1084	0.0001	0.9564	0.3793	0.5576
0.5646	0.1346	0.5179	0.0837	0.1722	0.3403
0.4166	0.0182	0.0369	0.0163	0.1547	0.3422
0.0001	0.4009	0.4963	0.0592	0.3479	0.7911
0.1025	0.0001	0.0895	0.5747	0.1231	0.103
0.1904	0.0001	0.1492	0.0249	0.1009	0.1864
0.0383	0.4338	0.0402	0.0174	0.1962	0.1554
0.1189	0.0026	0.0001	0.0934	0.1341	0.215
0.7816	0.0168	0.0865	0.0696	0.1665	0.0001
0.0117	0.0749	0.0729	0.0001	0.4087	0.9238
0.6043	0.1554	0.1404	0.6159	0.3034	0.2
0.5695	0.0321	0.0617	0.0246	0.1936	0.3919
0.0415	0.8036	0.0146	0.8552	0.3747	0.9414
0.0001	0.0708	0.0612	0.5592	0.4043	0.5722
0.0958	0.741	0.7597	0.0181	0.372	0.4668
0.1723	0.6814	0.1618	0.1082	0.5679	0.2807
0.0354	0.1926	0.0104	0.1968	0.094	0.1977
0.6148	0.1254	0.1624	0.0756	0.7066	0.0001
0.1703	0.0803	0.294	0.0001	0.0444	0.1283
0.174	0.0314	0.0368	0.01	0.066	0.1141
2.8181	2.1315	4.0911	4.0116	0.7661	0.3932
0.0489	0.6789	0.108	0.6004	0.2466	0.2468
0.0393	0.1373	0.154	0.963	0.584	0.6071
0.811	0.2415	0.2902	0.7901	0.5451	0.5381
0.049	0.1514	0.2832	0.151	0.2801	0.2195
0.0251	0.0711	0.2668	0.4326	0.5611	0.0541
1.1104	9.4186	1.056	5.8113	7.7873	8.3112
0.0001	0.8834	0.0174	0.0191	0.1192	0.5058
0.0651	0.7103	0.0519	0.7501	0.1993	0.498
0.0111	0.0001	0.0979	0.4999	0.1599	0.2797
0.0147	0.1147	0.0984	0.0952	0.0719	0.133
0.0743	0.0707	0.1614	0.0292	0.3038	0.1308
0.101	0.6525	0.0866	0.0929	0.2911	0.0001
0.0378	0.0749	0.0892	0.0783	0.5193	0.4407
0.0358	0.0084	0.0112	0.084	0.2013	0.3604
0.0151	0.0369	0.2725	0.0127	0.0826	0.0648
0.0001	0.4449	0.0001	0.2642	0.2528	0.1347
0.1232	0.6926	0.5587	0.1356	0.2199	0.4943
0.0546	0.0937	0.1034	0.0681	0.6173	0.6018
0.0206	0.0462	0.0849	0.0459	0.3161	0.6574
0.3333	0.0176	0.0555	0.0368	0.1804	0.0001
0.2131	0.5317	0.2525	0.4609	0.2991	0.2967
0.6502	0.0731	0.6887	0.0754	0.2475	0.1618
0.0547	0.6884	0.0181	0.1369	0.1448	0.3971
0.9087	0.1225	0.1304	0.0718	0.4726	0.2419
0.0632	0.0544	0.0545	0.0613	0.011	0.0074
0.4504	0.0496	0.0146	0.4765	0.143	0.1431
0.1552	0.0788	0.7635	0.4198	0.2236	1.0168
0.0167	0.0482	0.1616	0.6501	0.6578	0.6863
0.0801	0.0927	0.0998	0.1127	1.1939	1.0267
0.4568	0.0812	0.1816	0.0598	0.3493	0.2138
0.6015	0.0392	0.0383	0.0201	0.1689	0.2359
0.0001	0.0001	0.0001	0.0001	0.0483	0.0443
0.3228	0.2681	0.8024	0.537	0.3944	0.0001
0.1104	0.0293	0.3576	0.2017	0.2201	0.2638
0.0964	0.6444	0.1195	0.0092	0.2516	0.2942
0.3624	0.7528	0.1422	0.0001	0.1925	0.0001
0.0001	0.0001	0.0001	0.7615	0.0128	0.0001
0.0001	0.0149	0.4828	0.0293	0.1032	0.1816
0.4855	0.0651	0.0635	0.4735	0.2476	0.0001
0.0001	0.0772	0.0352	2.7071	0.1221	0.2882
0.927	0.0805	0.0858	0.1061	0.2242	0.3084
0.0797	0.1171	0.087	0.1063	0.1447	0.2219
0.917	0.0458	0.0001	0.9189	0.4336	0.1427
0.0001	0.6271	0.0001	0.4499	0.2529	0.0001
0.5077	0.0194	0.0758	0.0719	0.2613	0.0001
0.4322	0.2746	0.5373	0.151	0.2419	0.17
0.8976	0.1356	0.9263	0.0219	0.3447	0.0955
0.53	0.0721	0.5392	0.0746	0.2126	0.2788
0.0352	0.6835	0.0216	0.0172	0.3358	0.5879
0.0001	0.1603	0.0913	0.0252	0.1825	0.2382
0.0295	0.0316	0.6259	0.0674	0.2479	0.2219
0.0313	0.0099	0.0306	0.2883	0.1054	0.1124
0.7425	0.1804	0.1297	0.0439	0.3279	0.0001
0.7386	0.0001	0.0001	0.0001	0.3507	0.451
0.8463	0.0274	0.7912	0.0269	0.1836	0.2844
0.0001	0.5304	0.1009	0.0474	0.4014	0.1051
0.1433	0.7073	0.154	0.0641	0.3159	0.6272
0.0309	3.5704	0.0058	4.4663	0.0867	0.0595
0.5561	0.0205	0.5471	0.0407	0.112	0.2929
0.0001	0.6966	0.0392	0.0238	0.2125	0.151
0.0143	0.0952	0.0457	0.0265	0.1128	0.0874
0.0001	0.4995	0.474	0.0369	0.0482	0.2099
0.0304	0.0311	0.6603	0.0576	0.3554	0.2659
0.0001	0.0001	0.096	0.0751	0.1991	0.5425
0.4205	0.0677	0.0524	0.0529	0.116	0.195
0.0001	0.0293	0.1949	0.0996	0.413	0.6044
0.0507	0.0414	0.0795	0.0362	0.4311	0.3467
0.0168	0.0177	0.0664	0.6074	0.2787	0.3403
0.1269	0.12	0.1683	0.075	0.0802	0.0886
0.026	0.6031	0.6312	0.0191	0.1298	0.0001
0.1897	0.3351	0.2547	0.3454	0.1662	0.158
0.0211	0.0001	0.0416	0.0284	0.1923	0.4732
0.2951	0.0636	0.0176	0.0001	0.5916	0.5891
0.3137	0.2535	0.7174	0.1271	0.1719	0.3432
0.0353	0.8121	0.7064	0.0576	0.1567	0.0752
0.0001	0.8269	0.0586	0.0001	0.0494	0.0001
0.0265	0.0263	0.0907	0.5266	0.2288	0.4202
0.024	0.0833	0.0501	0.0301	0.072	0.1558
0.1092	0.3802	0.1055	0.2016	0.286	0.0001
0.121	0.7595	0.2028	0.3664	0.3669	0.6357
0.0001	0.4897	0.2013	0.0001	0.1624	0.1881
0.0359	0.076	0.0455	0.023	0.2049	0.5053
0.0463	0.0418	0.0847	0.1088	0.2162	0.1374
0.0155	0.02	0.0254	0.3428	0.2188	0.2014
0.1816	0.5748	0.0753	0.0821	0.3175	0.0001
0.0717	0.0001	0.0001	0.0001	0.0787	0.0001
0.0001	0.8017	0.042	0.0001	0.0864	0.2932
0.5631	0.0442	0.0406	0.0538	0.2363	0.4865
0.0276	0.0339	0.4004	0.0001	0.1752	0.4961
0.0384	0.0471	0.0553	0.0114	0.126	0.4606
1.0661	0.0001	0.9905	0.0001	0.2297	0.5243
0.6601	0.1324	0.1123	0.492	0.0389	0.2519
0.0001	0.0345	0.0661	0.0525	0.1118	0.4382
0.0118	0.0519	0.1654	0.1497	0.1415	0.227
0.7111	0.0567	0.1077	0.0001	0.4748	0.4902
0.722	0.0109	0.0589	0.0455	0.2241	0.3343
0.5357	0.0576	0.1166	0.038	0.3962	0.6038
0.1115	0.0799	0.9628	0.0637	0.3341	0.1063
0.017	0.0372	0.3291	0.0003	0.2745	0.2784
0.5107	0.0454	0.0829	0.5313	0.2265	0.2751
0.0571	0.0547	0.046	0.0824	0.6319	0.6789
0.0387	0.9056	1.0034	0.0001	0.1338	0.5636
0.0173	0.0284	0.1742	0.2257	0.2753	0.4688
0.0103	0.0103	0.5847	0.017	0.1651	0.2387
0.066	0.0591	0.611	0.1984	0.3435	0.0001
0.0001	0.6882	0.0001	0.0001	0.1524	0.2899
0.0951	0.147	0.1282	0.1036	1.5871	1.29
0.0635	0.6867	0.0001	0.0001	0.0623	0.0001
0.1107	0.9538	0.8698	0.068	0.1681	0.4641
0.0573	0.5097	0.0628	0.037	0.2942	0.7725
0.0001	0.332	0.0404	0.062	0.1857	0.2015
0.0637	0.02	0.0403	0.5319	0.1902	0.5026
0.2165	0.035	0.1909	0.0001	0.1691	0.2108
0.0353	0.7143	0.6837	0.0365	0.2041	0.4172
0.3079	0.0732	0.0256	0.2749	0.0479	0.1853
0.083	0.1044	0.1268	0.0883	0.3329	0.5809
0.4039	0.0001	0.0511	0.0381	0.1097	0.1073
0.101	0.0445	0.0605	0.7425	0.4541	0.2749
4.035	1.5448	1.5068	4.6622	4.6327	1.2849
0.0623	0.0608	0.0001	0.4616	0.134	0.0419
0.0001	0.0398	0.0565	0.0212	0.2757	0.0613
0.0173	0.0893	0.1306	0.0154	0.4821	0.5524
0.0782	0.0754	0.3279	0.0601	0.4005	0.7659
0.0001	0.0231	0.0001	0.0001	0.0058	0.0238
0.0695	0.0153	0.0725	0.0452	0.3789	0.2465
4.2997	1.6398	9.8437	1.6935	1.4898	1.0966
0.0854	0.0301	0.0816	0.0794	0.1356	0.237
0.8018	0.0687	0.0292	0.0567	0.0726	0.2896
0.0001	0.0443	0.622	0.0528	0.0629	0.1167
0.0001	0.3388	0.0366	0.0406	0.1188	0.0001
0.0777	0.0179	0.7278	0.0001	0.1556	0.4484
0.4993	0.0891	0.5824	0.0218	0.2015	0.1506
0.0239	0.0188	0.0001	0.1228	0.2387	0.4923
0.6997	0.0001	0.6646	0.0001	0.1719	0.0391
0.0448	0.0635	0.7643	0.0434	0.1962	0.4768
0.0738	0.1474	0.1293	0.0628	0.2053	0.44
0.023	0.164	0.0001	0.1881	0.1785	0.1728
0.0459	2.8498	0.0508	2.9704	0.1319	0.056
0.0406	0.4439	0.09	0.0716	0.1475	0.1978
0.0403	0.0401	0.0466	0.08	0.278	0.0001
0.0846	0.2115	0.084	0.0413	0.311	2.1371
0.0001	0.5955	0.0001	0.0001	0.0861	0.3323
0.2009	0.169	0.0882	0.4849	0.1702	0.1153
0.0001	0.2079	0.4584	0.159	0.0507	0.121
0.0213	0.0214	0.6545	0.0036	0.1566	0.4744
0.1901	0.0001	0.0366	0.1817	0.2805	0.556
0.0001	0.3867	0.0764	0.0376	0.5722	0.168
0.0275	0.1717	0.0305	0.0001	0.1439	0.0001
0.0001	0.3912	0.0001	0.0422	0.0181	0.0564
0.0194	0.0548	0.0371	0.0579	0.3387	0.1967
0.0245	0.0229	0.816	0.1022	0.3533	0.2972
0.1018	0.097	0.1437	0.1412	0.6505	0.0001
0.0908	0.329	0.0205	0.0208	0.0787	0.151
0.0537	0.1008	0.0815	0.5714	0.2157	0.1251
0.1601	0.1059	0.9986	0.0355	0.9058	0.5486
0.1081	0.1145	1.0059	0.1444	0.1233	1.2616
0.1581	0.1574	0.1888	0.5537	0.876	1.2284
0.0477	0.0001	0.1577	0.0327	0.1309	0.0001
0.0972	0.0001	0.081	0.0841	0.214	0.2124
0.2885	0.0736	0.522	0.1857	0.0937	0.063
0.4848	0.065	0.0642	0.0001	0.0447	0.0001
0.0204	0.1565	0.197	0.1844	0.5993	0.6194
0.0001	0.0251	0.5771	0.0191	0.3142	0.6322
0.0184	0.1481	0.2042	0.0001	0.1669	0.5758
0.7693	0.0561	0.0903	0.7226	0.2532	0.4518
0.6238	0.0664	0.0273	0.5836	0.1562	0.344
0.2059	0.0625	0.0798	0.0506	0.2315	0.437
0.0291	0.0467	0.6215	0.0817	0.2174	0.167
0.4942	0.0444	0.0001	0.0241	0.2513	0.6906
0.0609	0.0187	0.0193	0.5804	0.1145	0.0148
0.483	0.0932	0.124	0.0623	0.2726	0.0001
0.0306	0.0615	0.0239	0.3937	0.2137	0.3291
0.0001	0.0166	0.0599	0.0747	0.265	0.0063
0.0001	0.0662	0.1014	0.0804	0.1883	0.4088
0.0209	0.5607	0.5458	0.016	0.2657	0.2494
0.0748	0.0962	0.0953	0.3421	0.1955	0.1465
0.0619	0.3541	0.0619	0.0307	0.2833	0.149
0.0386	0.0421	0.084	0.0326	0.3663	0.3923
0.0868	0.1215	0.5034	0.1239	0.1304	0.1131
0.0001	0.0939	0.8581	0.0001	0.1918	0.2472
0.0455	0.2415	0.1363	0.0208	0.0314	0.0041
0.0297	0.0095	0.5042	0.0073	0.2142	0.3076
0.01	0.5905	0.0773	0.5942	0.3457	0.5136
0.1432	0.686	0.7829	0.2339	0.3052	0.0001
0.4152	0.0001	0.1756	0.1273	0.1481	0.0929
0.1036	0.0001	0.0288	0.0305	0.6223	0.0001
0.6987	0.0605	0.6957	0.0282	0.1897	0.3811
0.0283	0.0784	0.0896	0.0959	0.0632	0.0415
0.0377	0.06	0.0778	0.7763	0.4049	0.0001
0.0001	0.5475	0.4671	0.0001	0.1117	0.2628
0.0738	0.0752	0.0701	0.0001	0.2666	0.0001
0.0918	0.0519	0.0766	0.4812	0.342	0.0001
0.0001	0.4538	0.0477	0.5416	0.0848	0.4807
0.1812	0.1266	0.0488	0.0229	0.2014	0.0912
0.0021	0.12	0.0001	0.235	0.4384	0.6226
0.1926	0.8971	0.0001	0.0606	0.1915	0.057
0.0001	0.4725	0.0688	0.0001	0.1297	0.2085
0.5684	0.0417	0.1016	0.0667	0.2715	0.5397
0.0463	0.0287	0.0424	0.8215	0.1217	0.4802
0.023	0.0233	0.0259	0.5367	0.0508	0.2519
0.5387	0.0273	0.5562	0.2572	0.2508	0.348
0.0138	0.0249	0.0594	0.1562	0.2181	0.1524
0.0214	0.0153	0.0793	0.7972	0.1789	0.2198
0.0636	0.1031	0.4185	0.1074	0.2125	0.3754
0.0418	0.0294	0.0605	0.7139	0.2214	0.1708
0.0468	0.6148	0.1119	0.0984	0.2294	0.0001
0.0087	0.0638	0.0775	0.1739	0.4762	0.6849
0.0803	0.6887	0.1121	0.105	0.2209	0.4209
0.0392	0.0312	0.0837	0.0244	0.241	0.2248
0.0903	0.6918	0.106	0.6963	0.2922	0.4538
1.5526	7.3213	9.8231	1.6314	6.6515	2.274
0.0001	0.5211	0.0813	0.0001	0.2323	0.0001
0.505	0.0001	0.0355	0.0198	0.0699	0.0001
4.2752	1.5716	7.2196	1.6334	1.6275	1.2429
0.0485	0.0001	0.5091	0.1036	0.1984	0.3535
0.0328	0.1747	0.0001	0.1051	0.0489	0.0608
0.0442	0.4673	0.4852	0.0144	0.0874	0.1439
0.0672	0.117	0.1863	0.1084	0.38	0.0957
0.2672	0.012	0.0093	0.0356	0.104	0.0001
0.9014	0.0001	0.2988	0.1019	0.6724	0.7569
0.5558	0.091	0.1073	0.0813	0.2159	0.287
0.081	0.6402	0.5675	0.0264	0.1993	0.3713
0.9798	0.4298	0.3303	0.4697	0.3975	0.3622
0.0202	0.7356	0.7544	0.0395	0.1415	0.2201
0.0814	0.0876	0.0772	0.0664	0.4339	1.4204
5.8339	1.4117	10.9887	1.2855	4.0566	1.949
0.0397	0.6913	0.6379	0.072	0.1395	0.2534
0.3891	0.0082	0.0664	0.0001	0.3884	0.6025
0.9211	0.0001	0.1381	0.1096	0.7684	0.0001
0.0001	0.3412	0.0863	0.0425	0.0979	0.1006
0.3295	0.329	0.317	0.1737	0.1843	0.0162
0.1164	0.116	0.048	0.0918	0.2928	0.4192
0.1056	0.0367	0.1925	0.0544	0.4671	0.9345
0.0001	0.158	0.7362	0.1042	0.3407	0.3368
0.1496	0.0609	0.1559	0.4222	0.3724	0.8425
0.0148	0.0392	0.0828	0.0366	0.2389	0.0035
0.0717	0.0346	0.3718	0.033	0.1595	0.2573
0.013	0.0202	0.4419	0.0377	0.0715	0.1974
0.7068	0.0309	0.1926	0.0001	0.3146	0.3264
0.0679	0.1482	0.5192	0.1308	0.1041	0.0001
0.0456	0.1505	0.0541	0.0289	0.1471	0.1845
1.4688	0.0001	0.1341	0.0757	0.4668	0.3465
0.0987	0.1076	0.2156	0.1516	0.1178	0.0907
0.0835	0.1628	0.1322	0.7272	0.5551	0.2602
0.0051	0.4193	0.0608	0.0957	0.2292	0.5649
0.0803	0.0628	0.4946	0.1432	0.4126	0.6872
0.0221	0.034	0.0676	0.0162	0.1704	0.3703
0.0501	0.1038	0.1499	0.1033	0.3161	0.5223
0.0448	0.0001	0.1504	0.0887	0.1013	0.0001
0.1086	0.6104	0.1232	0.0581	0.2131	0.2935
0.1065	0.4831	0.4033	0.0206	0.2876	0.9181
0.1747	0.1043	0.2199	0.7022	0.8195	0.7462
0.0001	0.3928	0.7953	0.0001	0.1682	0.223
0.1861	0.0001	0.0001	0.0001	0.0839	0.0001
0.0001	1.0533	0.0987	0.0961	0.4887	0.705
0.0542	0.0066	0.0546	0.0676	0.298	0.6039
0.0904	0.7321	0.2958	0.2637	0.1517	0.0922
0.0962	0.3611	0.1286	0.0646	0.1771	0.3061
0.0565	0.0557	0.4571	0.0395	0.2598	0.8334
0.7355	0.0202	0.7306	0.0001	0.2249	0.5526
0.0114	0.0577	0.6457	0.0814	0.1996	0.0934
0.089	0.7392	0.1194	0.0583	0.3146	0.2417
0.084	0.7723	0.14	0.8197	0.3401	0.0531
0.0001	0.0001	0.1037	0.2921	0.3669	0.2915
0.1515	0.0001	0.2184	0.1823	0.4982	0.8036
0.5282	0.0987	0.1787	0.0842	0.3851	0.3575
0.058	0.0495	0.1797	0.083	0.2775	0.2788
0.1052	0.6859	0.028	0.7338	0.1708	0.2708
0.0001	1.399	0.0692	0.0001	0.1858	0.2514
0.1244	0.0789	0.0001	0.6349	0.1915	0.4963
0.0126	0.0347	0.0563	0.1573	0.1798	0.2877
0.5277	0.0677	0.1016	0.1415	0.3306	0.5053
0.043	0.0647	0.572	0.0403	0.3303	0.2944
0.0001	0.058	0.0555	0.0539	0.2948	0.38
0.2772	0.7514	0.1618	0.1356	0.7361	0.3764
0.1244	0.0001	0.5419	0.1631	0.0953	0.0929
0.6455	0.0698	0.0999	0.688	0.4953	0.5193
0.1076	0.4238	0.1635	0.1626	0.0174	0.0378
0.0359	0.0885	0.4444	0.0523	0.3746	0.415
0.086	0.0383	0.6052	0.1044	0.2249	0.0001
0.0609	0.1729	0.0716	0.3787	0.3577	0.427
0.0248	0.0717	0.1152	0.0399	0.2495	0.7153
0.0479	0.4811	0.0786	0.1009	0.2203	0.3558
0.0156	0.2904	0.0001	0.0702	0.5979	1.6984
0.0488	0.0987	0.0842	0.836	0.2802	0.2833
0.3393	0.1556	0.115	0.0296	0.2701	0.4702
0.0387	0.4902	0.0462	0.041	0.2262	0.2557
0.6684	0.0533	0.0966	0.6687	0.1535	0.1217
0.0325	0.0561	0.1142	0.1486	0.4128	0.0243
0.0001	0.0419	0.1103	0.029	0.1899	0.2889
0.0725	0.1164	0.2614	0.1371	0.3888	1.8108
0.0627	0.0471	0.2565	0.1029	1.0409	0.7536
0.2629	0.0001	1.3265	0.1287	0.4511	0.0001
0.6176	0.1998	0.2129	0.0017	0.4786	0.5799
0.3573	0.5781	0.2872	0.0001	0.0038	0.0001
0.0647	0.0186	0.0311	0.0695	0.2014	0.3741
0.0406	0.0291	0.0531	0.0282	0.2003	0.0677
0.0845	0.4463	0.0264	0.3989	0.3553	0.141
0.0001	0.307	0.3231	0.014	0.1324	0.6712
0.0957	0.5908	0.1459	0.0231	0.207	0.0741
0.052	0.0512	0.0503	0.0001	0.5871	2.0102
0.7851	0.138	0.2555	0.2278	1.263	1.0851
0.0935	0.3968	0.0932	0.3775	0.2272	0.2435
0.023	0.8586	0.9328	0.0927	0.2266	0.495
0.0315	0.061	0.1166	0.0165	0.1518	0.4961
0.0001	0.0734	0.0677	0.0482	0.1229	0.2486
0.0476	0.0391	0.065	0.034	0.331	1.3118
0.0819	0.5556	0.0577	0.5219	0.1103	0.1275
1.0732	0.1028	0.1178	0.0742	0.8682	0.3702
0.4297	0.0001	0.0385	0.4693	0.2162	0.6075
0.0991	0.0527	0.5412	0.1096	0.4195	0.7863
0.4791	0.0267	0.5018	0.0001	0.0927	0.3374
0.0154	0.4591	0.0319	0.0155	0.1488	0.219
0.622	0.0126	0.6301	0.0316	0.2972	0.5282
0.0001	0.063	0.0566	0.0001	0.0239	0.0001
0.0558	0.6338	0.0353	0.0173	0.2404	0.1877
0.2018	0.6494	0.1294	0.0381	0.5807	0.9059
0.9548	0.1398	0.1252	0.0426	0.3185	0.2109
0.0001	0.1439	0.6154	0.0001	0.93	2.9254
0.0117	0.042	0.047	0.0248	0.2656	0.3232
0.2898	0.0001	0.0743	0.0945	0.1897	0.0001
0.7968	0.224	0.1681	0.1867	0.121	0.1842
0.1529	0.049	0.0361	0.0654	0.3037	0.1507
0.6881	0.1023	0.0492	0.039	0.4042	0.2596
0.0367	0.0452	0.0738	0.0906	0.417	0.5682
0.5514	0.1184	0.5784	0.0697	0.3122	0.5606
0.9794	1.5989	1.6538	3.383	1.1473	0.9392
0.1778	0.0536	0.0179	0.0559	0.1079	0.355
0.052	0.3094	0.0495	0.0761	0.3231	0.4346
0.0196	0.0123	0.0654	0.1084	0.2367	0.1676
0.0001	0.712	0.0201	0.0001	0.3568	0.3414
0.0465	1.05	0.1612	0.0496	0.2135	0.2247
0.0515	0.069	0.275	0.1033	0.5952	0.3756
0.0001	1.8838	1.2068	1.3677	2.1369	2.1459
0.0165	0.0624	0.0805	0.7153	0.2837	0.3055
0.3509	0.181	0.0001	0.3635	0.0712	0.0001
0.7533	0.0204	0.8062	0.0684	0.1701	0.4569
0.0077	0.0433	0.6322	0.0495	0.2907	0.0001
0.1121	0.2825	0.2517	0.3061	1.0016	3.1632
0.0316	0.0001	0.0518	0.0806	0.2803	0.0571
0.0001	0.0552	0.131	0.0815	0.5038	0.1494
0.0001	0.0814	0.5695	0.0241	0.3015	0.086
0.2848	0.0898	0.2906	0.2786	0.6517	0.4644
0.4609	0.009	0.0919	0.0496	0.1	0.1558
0.0082	0.0084	0.0078	0.1081	0.1741	0.38
0.0539	0.209	0.0001	0.0001	0.1275	0.2215
0.0501	0.0406	0.173	0.0653	0.558	1.4141
0.4345	0.0216	0.0424	0.0414	0.1329	0.0001
0.0167	0.0622	0.0411	0.0276	0.1105	0.2926
0.0001	0.0319	0.4693	0.0866	0.0326	0.0001
0.0084	0.051	0.5347	0.0712	0.192	0.195
0.528	0.0612	0.0389	0.0408	0.1743	0.4852
0.4498	0.0001	0.3007	0.028	0.019	0.615
0.0496	0.0115	0.0736	0.0441	0.2251	0.5482
0.0558	1.0449	0.0088	1.1167	0.3353	0.4413
0.0162	0.0658	0.0001	0.0247	0.119	0.0858
0.7192	0.0623	0.0788	0.0165	0.2271	0.3928
0.0095	0.0961	0.1723	0.0329	0.5135	0.7767
0.0178	0.0001	0.0235	0.0113	0.0739	0.3784
0.0448	0.7056	0.0656	0.6931	0.1849	0.1143
0.7239	0.0387	0.0878	0.0461	0.3393	0.4226
0.0001	0.0439	0.071	0.0288	0.3767	0.4678
0.0645	0.6217	0.094	0.0001	0.2683	0.2705
0.0346	0.0348	0.1294	0.0347	0.0715	0.0499
1.044	0.1076	0.0123	0.9906	0.2559	0.3845
4.2131	1.1962	1.0728	23.5217	1.1261	0.8511
0.0865	0.4131	0.0832	0.1191	0.2706	0.5434
0.0001	0.4866	0.4067	0.1066	0.3679	0.0001
0.0826	0.0925	0.022	0.0903	0.3453	0.2267
0.0479	0.5495	0.0572	0.0479	0.2459	0.3129
0.0001	0.0414	0.0001	0.0001	0.129	0.1385
0.1171	0.374	0.105	0.0937	0.2507	0.2567
0.0001	0.0263	0.0258	0.0932	0.2964	0.6142
0.0384	0.6011	0.031	0.5594	0.1916	0.1134
0.0647	0.0129	0.157	0.0128	0.655	2.1038
0.0001	0.5495	0.0675	0.0696	0.1914	0.2168
0.0349	0.021	0.0686	0.1378	0.1956	0.4973
0.0001	0.0872	0.0642	0.0232	0.2208	0.276
0.7524	0.1415	0.8341	0.0223	0.1519	0.1429
0.0521	0.0355	0.0823	0.5004	0.2089	0.2894
0.6182	0.2525	0.6379	0.1371	0.304	0.4455
0.0212	0.0606	0.4603	0.0001	0.2797	0.0239
0.0001	0.4097	0.4839	0.1025	0.472	0.463
0.0539	0.0522	0.7333	0.0188	0.3014	0.4163
0.6682	0.2684	0.2829	0.1346	0.1895	0.4929
0.174	0.7896	0.7489	0.0469	0.177	0.0001
0.675	0.0158	0.0829	0.0874	0.7103	0.752
0.0583	0.0349	0.0609	0.0001	0.3757	0.1438
0.7196	0.0476	0.0293	0.7551	0.0918	0.3033
0.0581	0.0188	0.1603	0.0575	0.3881	0.3344
0.0001	0.0293	0.156	0.1474	0.6479	1.1591
0.0744	0.4273	0.2479	0.3646	0.056	0.0089
0.4909	0.1395	0.1847	0.5019	0.7343	1.7702
0.689	0.1038	0.2144	0.0814	0.4767	0.1152
0.0252	0.404	0.2148	0.1469	0.1695	0.0653
0.0001	0.0349	0.0516	0.1139	0.1988	0.5089
0.1099	0.0629	0.1248	0.1793	0.5522	1.2897
0.6601	0.0922	0.0001	0.6245	0.2119	0.2198
0.1514	0.0001	0.1006	0.1712	0.3975	0.4215
8.3753	0.0087	0.0061	8.0265	0.0446	0.0574
0.5635	0.0375	0.2718	0.0001	1.0041	0.4079
1.2259	0.0936	0.0812	0.0001	0.1699	0.2082
0.1211	0.7439	0.1611	0.086	0.9146	0.4883
0.102	0.1472	0.088	0.7417	0.2108	0.4629
0.0155	0.5358	0.0001	0.5972	0.1821	0.0001
0.0001	0.8416	0.7938	0.0636	0.3267	0.4095
0.6797	0.1096	0.0972	0.6387	0.1985	0.2468
0.0001	0.0517	0.0001	0.612	0.1711	0.0001
0.0103	0.7257	0.037	0.0321	0.1528	0.3407
0.5446	0.046	0.0618	0.0789	0.2065	0.4467
0.6836	0.0221	0.698	0.0474	0.1037	0.1956
0.0393	0.0573	0.4329	0.0639	0.2881	0.4547
0.0106	0.0634	0.0427	0.4383	0.2304	0.2011
0.0001	0.9714	0.4178	0.2547	1.1161	0.8778
0.8343	0.0001	0.0872	0.0001	0.2881	0.416
0.8567	0.0686	0.02	0.8428	0.3159	0.5178
0.0001	0.121	0.0226	0.0479	0.0664	0.2698
0.0861	0.0859	0.0977	0.9767	0.4614	1.4433
0.0396	0.0831	0.0743	0.7978	0.1311	0.1132
0.0121	0.0255	0.0356	0.6111	0.2451	0.2778
0.1536	0.3099	0.1425	0.065	0.3608	0.0342
0.0001	0.0134	0.0667	0.0001	0.1434	0.281
0.7648	0.1034	0.7473	0.0791	0.3304	0.7318
0.029	0.5632	0.6142	0.0507	0.1399	0.4534
0.0301	0.0767	0.1112	0.1461	0.2089	0.3825
0.0001	0.0177	0.5196	0.0001	0.2879	0.3854
0.1376	0.7619	0.0001	0.1096	0.1528	0.0843
0.0468	0.0472	0.0001	0.7023	0.4085	0.2463
0.1261	0.6846	0.6772	0.104	0.2497	0.1765
0.5011	0.126	0.1719	0.0877	0.225	0.3221
0.0583	0.6573	0.0986	0.0833	0.3403	0.1562
0.0339	0.9931	0.1083	0.9681	0.3722	0.6898
0.0001	0.1229	0.0001	0.1671	0.1136	0.0233
0.8691	0.0961	0.878	0.0247	0.3135	0.1867
0.0001	0.0645	0.0382	0.8447	0.1662	0.0001
0.0127	0.0242	0.5117	0.0268	0.0865	0.2099
0.0278	0.5902	0.0436	0.0384	0.1394	0.2883
0.0117	0.0001	0.2314	0.0115	0.139	0.0976
0.0405	0.7284	0.0428	0.0457	0.1478	0.305
0.0001	0.0001	0.0001	0.8237	0.2852	0.5342
0.0227	0.0438	0.0086	0.2434	0.1102	0.0636
0.6348	0.0651	0.0001	0.6145	0.3196	0.5631
0.0443	0.0384	0.0832	0.0401	0.1763	0.3381
0.0807	0.7622	0.163	0.2172	0.1314	0.3153
0.0543	0.6792	0.6777	0.064	0.1214	0.2492
0.0317	0.0216	0.0557	0.0155	0.2977	0.4466
0.0527	0.4756	0.0473	0.4795	0.2222	0.0001
0.0871	0.6548	0.1105	0.0706	0.3491	0.2666
0.6869	0.0846	0.218	0.066	0.18	0.2112
0.0502	0.049	0.0984	0.0592	0.149	0.1501
0.1628	0.5373	0.0583	0.025	0.3092	0.4774
0.2823	0.1116	0.2852	0.0001	0.1612	0.5079
0.0975	0.0001	0.3333	0.0739	0.4049	0.7353
0.5022	0.0728	0.0703	0.0745	0.399	0.8588
0.0198	0.3699	0.0252	0.0346	0.1279	0.2552
0.0764	0.0904	0.0555	0.6149	0.2738	0.3772
0.0285	0.0366	0.0917	0.6979	0.3345	0.2458
0.1308	0.7198	0.0564	0.7274	0.2484	0.215
0.0555	0.0669	0.1615	0.1884	0.3364	0.0146
0.4517	0.0476	0.0179	0.0365	0.1396	0.109
0.0869	0.0418	0.084	0.6012	0.2768	0.3594
0.0696	0.0788	0.3585	0.0843	0.0963	0.1956
0.6431	0.0001	0.0444	0.5477	0.1836	0.4679
0.0191	0.5577	0.1245	0.0906	0.1981	0.2799
0.0544	0.6053	0.0722	0.5559	0.356	0.4548
0.0001	0.4814	0.5732	0.0357	0.0759	0.0422
0.0135	0.0389	0.0623	0.0125	0.6101	0.9129
0.0001	0.7496	0.1959	0.2323	0.2719	0.3474
0.1805	0.8705	0.1406	0.0001	0.1852	0.2389
0.0464	0.0531	0.238	0.0486	0.0629	1.4147
0.0565	0.1436	0.0515	0.1463	0.3089	0.3064
1.5198	0.634	0.0579	0.2293	0.6025	1.3094
0.0604	0.6365	0.039	0.5318	0.1359	0.2537
7.5248	0.0105	7.3956	0.0139	0.5599	0.4305
0.0284	0.0763	0.095	0.569	0.2295	0.2834
0.0462	0.2181	0.2547	0.0179	0.2673	0.2842
0.0001	0.0532	0.4825	0.0261	0.535	0.5436
16.4113	8.3416	5.7584	17.1248	16.158	11.108
0.0001	0.0094	0.0001	0.0481	0.0466	0.1305
0.0646	0.0648	0.1201	0.042	0.3478	1.2335
0.01	0.0317	0.1245	0.5507	0.3123	0.3482
0.0208	0.228	15.0497	0.0297	0.1127	0.1053
0.0001	0.0001	0.0339	0.5238	0.9622	0.0001
0.0981	0.049	0.1458	0.2673	0.809	1.5315
0.796	0.0848	0.1083	0.025	0.2373	0.535
1.8169	1.1315	1.7882	1.7962	0.8294	1.1636
0.4058	0.0506	0.4139	0.0277	0.2031	0.0001
0.0194	0.0368	0.4759	0.0442	0.2059	0.2854
0.3157	0.9063	0.1278	0.0436	0.2758	0.534
0.405	0.0427	0.0429	0.0001	0.1243	0.4672
0.0879	0.034	0.0951	0.0556	0.6135	1.3718
0.4729	0.0634	0.4408	0.0729	0.0852	0.0001
0.0001	0.0458	0.099	0.0958	0.2448	0.6932
8.0657	1.542	7.8327	1.461	2.4995	1.2089
0.0339	0.0383	0.3791	0.0001	2.0953	2.4104
0.0188	0.0918	0.0565	0.0674	0.1915	0.1225
0.0545	0.0951	0.0053	0.3785	0.1377	0.2426
0.0345	0.552	0.0863	0.0117	0.2403	0.2671
0.0663	0.0303	0.2785	0.0052	0.0597	0.1926
0.3337	0.0855	0.8726	0.169	1.2238	0.0001
0.0457	0.6265	0.077	0.033	0.2206	0.0001
0.0625	0.0936	0.1491	0.1043	0.2346	0.1244
0.0001	0.0001	0.0757	0.0001	0.0001	0.0409
0.5868	0.0557	0.0606	0.0453	0.2423	0.184
0.0001	0.0001	0.0001	0.0861	0.1159	0.0129
0.2338	0.0001	0.255	0.3055	0.3493	0.098
0.0001	0.0434	0.8503	0.0001	0.1088	0.2099
0.0854	0.0001	0.0748	0.0702	0.2312	0.279
0.0001	0.1505	0.152	0.3128	0.3967	0.0001
0.1048	0.0306	0.0972	0.1943	0.2762	0.014
0.0757	0.5613	0.0938	0.5383	0.3005	0.6164
0.0358	0.0677	0.5451	0.0792	0.3425	0.0195
0.0591	0.1141	0.1067	0.6486	0.2972	0.1885
0.0423	0.0648	0.0575	0.0734	0.1747	0.841
0.7009	0.0696	0.1238	0.0608	0.3899	0.5831
1.1084	0.3995	0.1594	0.0001	0.3627	0.4596
0.0315	0.0126	0.0404	0.4426	0.257	0.4063
0.0128	0.0422	0.061	0.0562	0.2916	0.4052
0.0001	0.0001	0.0001	0.4372	0.0223	0.0001
0.0001	0.0001	0.0081	0.9705	0.0863	0.2009
0.0001	0.0108	0.4513	0.0152	0.0867	0.0432
0.0874	0.1859	0.352	0.6678	0.3204	0.3866
0.0001	0.1659	0.0449	0.0865	0.2023	0.3407
0.5029	0.1567	0.0878	0.0945	0.2062	0.4889
0.047	0.0245	0.5817	0.0188	0.2573	0.351
0.7426	0.0001	0.7421	0.0533	0.2254	1.3537
0.6996	0.0891	0.2236	0.0814	0.2633	0.3045
0.08	0.0456	0.4918	0.0731	0.1947	0.2754
0.103	0.0605	0.2289	0.7951	0.1456	0.0001
0.1812	0.2157	0.2053	0.2002	0.3036	0.5609
0.7757	0.0597	0.1002	0.0237	0.3311	0.31
0.6769	0.0234	0.064	0.0272	0.1271	0.3199
0.0001	0.0908	0.0649	8.0762	0.0797	0.1605
0.0001	0.2651	0.1461	0.0573	0.2263	0.1097
0.1061	0.0935	0.2941	0.0829	0.3225	0.666
0.0001	0.2263	0.0001	0.2708	0.2349	0.0001
0.0867	0.7166	0.0548	0.7174	0.3196	0.0001
0.388	0.0001	0.0993	0.0424	0.1906	0.3098
0.6812	0.0806	0.7067	0.1519	0.1801	0.3245
0.0001	0.0001	0.1784	0.0332	0.0439	0.2432
0.0001	0.0001	0.2859	0.0606	0.1843	0.3054
0.6151	0.0614	0.0313	0.1031	0.1416	0.3288
0.0349	0.6852	0.0176	0.0483	0.0711	0.0001
0.0284	0.0698	0.1879	0.1095	0.1531	0.1265
0.0519	0.6447	0.0666	0.0756	0.2413	0.3743
0.8581	0.1176	0.8634	0.0001	0.203	0.522
0.0001	0.0244	0.0451	0.0541	0.5099	0.0101
0.109	0.2847	0.3226	0.1792	0.0555	0.0679
0.9079	0.298	0.0575	0.0001	0.2219	0.0001
0.0773	0.0588	0.1684	0.0561	0.4828	1.6214
0.2646	0.0585	0.2491	0.0774	0.2605	0.1432
0.0227	0.0619	0.1223	0.678	0.4135	0.329
0.005	0.0206	0.0272	0.3588	0.1062	0.1882
0.0372	0.0606	0.1518	0.5772	0.272	0.0001
0.0413	0.5954	0.0994	0.0659	0.2424	0.3007
0.0001	0.0651	0.0567	0.0778	0.2464	0.0001
0.0925	0.7477	0.7348	0.036	0.1238	0.0001
0.131	1.0939	0.1468	0.0669	0.5887	0.4131
0.1561	0.056	0.0994	0.058	0.6646	2.0939
0.1071	0.1421	0.144	0.0598	0.3991	1.0353
0.0217	0.039	0.0363	0.0247	0.1917	0.0001
4.4163	0.0307	0.06	0.2239	0.0197	0.0276
0.0522	0.0577	0.0188	0.0425	0.2305	0.1539
0.0405	0.0021	0.1619	0.0466	0.1201	0.0001
0.8072	0.0209	0.1794	0.0001	0.2204	0.9796
9.7728	1.4665	5.853	1.4438	2.3459	1.9867
0.0255	0.0912	0.0391	0.2962	0.0626	0.1251
0.0217	0.0535	0.0402	9.7473	0.0835	0.2897
0.0628	0.0232	0.8365	0.125	0.2198	0.265
0.4944	0.0326	0.0396	0.5299	0.1666	0.1057
3.0784	1.6678	1.7046	3.7699	2.3115	1.8946
0.0489	0.0495	0.0366	0.4778	0.244	0.252
0.0139	0.5749	0.0001	0.0499	0.0514	0.0001
0.6664	0.051	0.1119	0.1163	0.4523	0.219
0.0349	0.0289	0.4029	0.0539	0.1716	0.1432
0.0389	0.0146	0.0198	0.1042	0.1701	0.579
0.0783	0.0814	0.0809	0.6778	0.0999	0.3259
0.821	0.0001	0.7989	0.0001	0.5571	0.8103
0.0474	0.0455	0.6461	0.0417	0.184	0.4353
0.137	0.5677	0.0812	0.4701	0.2312	0.1422
0.027	0.0731	0.0894	0.4052	0.0929	0.0895
0.7137	0.0548	0.0525	0.1154	0.289	0.3462
0.0001	0.1143	0.0001	0.2029	0.4302	0.4073
0.3596	0.0199	0.0213	0.0113	0.0837	0.011
0.0001	0.7376	0.0936	0.7273	0.1466	0.0167
0.1256	0.5434	0.1466	0.1288	0.3472	0.0001
0.0001	0.0734	0.044	0.7408	0.1436	0.1691
0.1211	0.0001	0.0001	0.1575	0.2823	0.0001
0.1301	0.2454	0.798	0.1334	0.4001	0.5759
0.1028	0.1621	0.3008	0.0744	0.9386	1.8682
0.093	0.0432	0.1715	0.0627	0.3332	0.3978
0.0388	0.0361	0.5536	0.0902	0.2543	0.2228
0.8549	0.105	0.085	0.0425	0.3174	0.2198
0.6255	0.0441	0.0732	0.1042	0.1506	0.1791
0.0197	0.0394	0.0973	0.0517	0.3003	0.4162
0.0799	0.5113	0.1256	0.1011	0.2865	0.5507
0.1816	0.5125	0.0628	0.0442	0.2757	0.4358
0.0408	0.7557	0.0491	0.0696	0.1554	0.2588
0.0758	0.1257	0.322	1.8158	0.2051	0.5626
0.3818	0.0499	0.0709	0.0793	0.193	0.331
0.2351	0.0001	0.0446	0.053	0.1554	0.1173
0.3771	0.0578	0.0655	0.0669	0.192	0.1322
0.1396	0.0001	0.0442	0.0624	0.355	0.1641
0.1213	0.0001	0.0272	0.0692	0.3452	0.718
0.6035	0.0998	0.023	0.5879	0.3147	0.4348
0.0566	0.0188	0.0478	0.3028	0.0808	0.2307
0.0731	0.622	0.0692	0.6258	0.3657	0.6839
0.071	0.6363	0.0593	0.6187	0.2291	0.5787
0.1814	0.1401	0.1058	0.6528	0.1376	0.1803
0.9947	22.3636	5.9367	0.8807	1.1209	218.219
0.0207	0.0096	0.0452	0.0615	0.1815	0.2964
0.3834	0.0533	0.9191	0.0001	0.4391	0.3117
0.0138	0.0133	0.0824	0.0001	0.1362	0.0001
0.011	0.0279	0.0638	0.88	0.2191	0.289
0.0334	0.9389	0.0489	0.0723	0.4673	1.2455
0.0343	0.0356	0.0001	0.0603	0.1299	0.192
0.0001	0.1663	0.6753	0.0001	0.4795	0.1821
0.0464	0.0437	0.062	0.7655	0.1448	0.0863
0.0403	0.1006	0.6225	0.3629	0.1044	0.0873
0.0001	0.0951	0.0206	0.0616	0.0413	0.1589
0.0817	0.0824	0.1501	0.1614	0.4149	0.3448
0.0442	0.5802	0.0594	0.5161	0.2264	0.7083
0.0532	0.062	0.1155	0.9033	0.776	0.7027
0.4116	0.0241	0.1531	0.0001	0.1719	0.0576
0.065	0.0883	0.0693	0.0378	0.624	0.0273
0.077	0.1318	0.0934	0.0001	0.1682	0.5627
0.0645	0.6495	0.1085	0.0765	0.3543	0.4281
0.0385	0.0444	0.1524	0.6712	0.2068	0.1465
0.0001	0.0001	0.4253	0.1207	0.2725	0.3468
0.275	0.0001	0.1102	0.1041	0.2306	0.4725
0.0168	0.0411	0.3414	0.0178	0.1696	0.0001
0.0502	0.0189	0.0288	0.0147	0.0552	0.0516
0.0754	0.0501	0.074	0.0594	0.3149	0.3162
0.1128	0.5599	0.1084	0.1039	0.2698	0.9195
0.0483	0.1248	0.134	1.0944	0.5759	0.5996
3.8262	1.269	1.2773	3.9482	8.9915	2.8943
0.013	0.0001	0.0398	0.0198	0.114	0.0001
0.7001	0.0352	0.0196	0.6928	0.0806	0.055
0.021	0.0166	0.06	0.2411	0.372	0.5378
0.0273	0.0001	0.0633	0.4212	0.1555	0.0834
0.0841	0.2106	0.0209	0.0001	0.0361	0.0249
0.8095	0.081	0.1067	0.7981	0.1666	0.2026
0.0696	0.8599	0.1668	0.0571	0.3542	0.739
0.0001	0.706	0.0604	0.0448	0.1129	0.1226
0.0001	0.0001	0.0001	1.0455	0.1138	0.1281
0.0942	0.7059	0.1648	0.0863	0.4477	0.4959
0.0384	0.7659	0.0319	0.7568	0.1765	0.3675
0.5919	0.0823	0.5701	0.0413	0.2091	0.3505
0.1013	0.1179	0.3807	0.1576	0.3612	0.1677
0.6376	0.0495	0.0527	0.6833	0.2867	0.3737
0.0399	0.1436	0.1435	0.0889	0.258	0.1767
0.0785	0.0001	0.0001	0.0001	0.1086	0.0001
0.3621	0.0001	0.0245	0.3598	0.0712	0.0001
0.516	0.058	0.0634	0.0001	0.1745	0.0001
0.5742	0.056	0.0526	0.0331	0.1274	0.3058
0.0727	0.0001	0.0001	0.0214	0.0484	0.2254
0.7404	0.0705	0.0734	0.7858	0.2603	0.2568
0.0593	0.084	0.1002	0.0001	0.2429	0.3869
0.1182	0.4056	0.0446	0.4207	0.1413	0.4721
0.7106	0.0674	0.1008	0.698	0.1475	0.522
0.0558	0.6431	0.1691	0.7993	0.0598	0.1638
0.0399	0.6855	0.0658	0.0357	0.2507	0.1975
0.0482	0.8297	0.8788	0.0001	0.1306	0.0001
0.1295	0.177	0.2464	0.0394	0.0555	0.1134
0.7663	0.0001	0.1463	0.0001	0.3016	0.471
0.0285	0.0299	0.0806	0.5751	0.2446	0.0811
0.0253	0.0789	0.105	0.048	0.3157	0.4525
0.0985	0.1657	0.0001	0.0001	0.221	0.0001
0.0816	0.1663	0.5557	0.0416	0.0893	0.0001
0.0001	0.689	0.103	0.0439	0.3659	0.0001
0.0001	0.0819	0.7802	0.0239	0.3204	0.0001
0.1192	0.754	0.1151	0.7863	0.2354	0.204
0.6889	0.0182	0.038	0.0155	0.1433	0.2576
0.0887	0.0142	0.0373	0.0559	0.1898	0.1461
0.0734	0.7788	0.0001	0.783	0.2473	0.0001
0.0139	0.021	0.0217	0.4119	0.1328	0.0659
0.0423	0.0001	0.0847	0.114	0.1816	0.0001
0.043	0.053	0.0511	0.3841	0.1253	0.2827
0.0163	0.4573	0.0436	0.0555	0.141	0.2747
0.1261	0.629	0.0765	0.6473	0.2311	0.0001
0.0505	0.0501	0.076	0.151	0.053	0.0069
0.053	0.5887	0.0903	0.477	0.118	0.3121
0.0355	0.4847	0.4641	0.061	0.2581	0.4701
0.0001	0.2627	0.0354	0.0363	0.1313	0.3002
0.0001	0.7412	0.0001	0.7573	0.1427	0.041
0.0001	0.0784	0.0377	0.6793	0.2674	0.3582
0.0166	0.0297	0.6935	0.0122	0.1978	0.3922
0.0171	0.5819	0.0853	0.0961	0.1571	0.0928
0.0326	0.7899	0.7905	0.053	0.2967	0.3595
0.1059	0.9778	0.1158	0.1699	0.2873	0.0001
0.0428	0.0175	0.0644	0.6538	0.177	0.3818
0.0001	0.114	0.1258	0.0797	0.4134	0.3499
0.0644	0.4367	0.0491	0.0953	0.7984	0.535
0.0249	0.048	0.501	0.054	0.1669	0.1186
0.0606	0.0268	0.0757	0.078	0.3627	0.8227
0.0596	0.6438	0.5817	0.0785	0.2541	0.3135
0.0512	0.2027	0.0001	0.0001	0.1905	0.1004
0.1126	0.1043	0.0769	0.174	0.2987	0.2969
0.0808	0.2014	0.4777	0.0224	0.1899	0.0001
0.1172	0.1625	0.2058	0.128	0.6493	0.3244
0.525	0.0445	0.127	0.024	0.2838	0.249
0.0722	0.4126	0.1064	0.4021	0.2126	0.351
0.1108	0.3942	0.0996	0.0481	0.1186	0.3456
0.0854	0.7328	0.0639	0.1108	0.2721	0.3533
0.0354	1.1642	0.0994	0.0449	0.4749	0.6411
0.0317	0.7106	0.0384	0.0273	0.2233	0.4773
0.0184	0.0287	0.0598	0.0084	0.2405	0.0001
0.417	0.6675	0.6719	0.2841	0.531	0.314
0.7833	0.0685	0.0518	0.0627	0.3387	0.3279
0.0218	0.1199	0.0972	0.0492	0.3631	0.4272
0.6661	0.0397	0.0887	0.2141	0.2553	0.2369
0.1031	0.8034	0.05	0.0539	0.2955	0.6251
0.0359	0.758	0.0282	0.046	0.181	0.3966
1.7058	3.252	2.891	1.6453	1.8044	0.9491
0.0408	0.0184	0.0181	0.0626	0.1304	0.0001
0.0184	0.5283	0.0474	0.0653	0.2047	0.0191
0.0651	0.5836	0.579	0.0984	0.354	0.0253
1.686	4.8204	5.0533	1.7058	1.7521	1.8678
0.0766	0.0369	0.098	0.0303	0.3081	0.554
0.0519	0.0513	0.6582	0.1765	1.5599	0.7664
0.0458	0.7375	0.0587	0.0551	0.3502	0.6858
0.0274	0.083	0.1019	0.66	0.1852	0.4474
0.0001	0.7107	0.7197	0.0001	0.2295	0.2599
0.0001	0.9308	0.0803	0.0001	0.2672	0.5504
0.1206	0.0315	0.0566	0.0841	0.2627	0.3164
0.0258	0.3933	0.0001	0.0604	0.1103	0.0001
0.0001	0.0455	0.0245	0.6568	0.1778	0.3604
0.4597	0.0948	0.0832	0.0715	0.3073	0.1144
0.1126	0.1275	1.0577	0.0936	0.2734	0.2758
0.0866	0.044	0.1672	0.059	0.1578	0.0001
0.0204	0.2732	0.104	0.0732	0.3086	0.2909
0.3821	0.0162	0.0494	0.3688	0.1813	0.0001
0.1637	0.1111	0.1228	0.0676	0.4061	0.0001
0.9608	0.0429	0.0243	0.0244	0.1884	0.2402
0.1047	0.1419	0.0408	0.936	1.0133	0.6656
0.0152	0.0001	0.0129	0.0266	0.2212	0.0001
0.0439	0.0565	0.129	0.6303	0.2589	0.1271
0.4708	0.0592	0.0963	0.0558	0.2831	0.498
0.0896	0.0699	0.0931	0.5732	0.2658	0.5211
0.4253	0.0001	0.0854	0.0433	0.2522	0.1866
0.0717	0.5047	0.0943	0.058	0.1155	0.3246
0.0202	0.0208	0.0608	0.6515	0.2791	0.6223
0.0649	0.0001	0.0053	1.6768	0.0135	0.0167
0.0551	0.0542	0.0759	0.0223	0.1281	0.3162
0.2687	0.0369	0.0118	0.0001	0.0358	0.1308
0.4736	0.0398	0.5069	0.0356	0.1363	0.1844
0.0189	0.6047	0.0324	0.0888	0.4431	0.4831
0.0339	0.0731	0.7192	0.0301	0.169	0.2373
0.0408	0.0207	0.446	0.0383	0.1372	0.0642
0.0259	0.0176	0.045	0.8842	0.3103	0.5141
0.1298	0.687	0.0925	0.0538	0.4055	0.5024
0.0829	0.0421	0.537	0.0698	0.5297	0.4522
0.4847	0.102	0.4976	0.0515	0.2209	0.1066
0.0001	0.0202	0.1555	0.0726	0.0723	0.0883
0.1116	0.3389	0.1058	0.1567	0.1834	0.0473
0.0469	0.0856	0.0872	0.0638	0.2751	0.1889
0.6614	0.0001	0.109	0.0001	0.1418	0.1086
0.0001	0.0001	0.3377	0.0001	0.1183	0.0876
0.0463	0.4774	0.0583	0.4658	0.1725	0.3661
0.0682	0.4294	0.4029	0.0001	0.1737	0.137
0.0892	0.1038	0.8985	0.0217	0.3176	0.2597
0.0585	0.2871	0.6236	0.3086	0.3431	0.3709
0.5263	0.0655	0.0375	0.579	0.2214	0.2654
0.4495	0.0419	0.0394	0.0585	0.1464	0.3165
0.062	0.013	0.1408	0.0707	0.197	0.2538
5.6402	1.3566	7.7325	1.3598	2.1179	1.7097
0.0726	1.4813	0.0797	0.0001	0.5262	0.2032
0.0001	0.4149	0.1221	0.1188	0.1363	0.1511
0.0256	0.3322	0.0001	0.0214	0.0277	0.0018
0.0979	0.0368	0.1882	0.225	0.0773	0.0001
0.1113	0.1476	0.1502	0.4967	0.2101	0.1913
0.0001	1.0213	0.1151	0.2385	0.8721	1.1672
0.1381	0.5606	0.1336	0.0367	0.3068	0.1546
0.0412	0.5094	0.115	0.0362	0.2482	0.3395
0.0001	0.5962	0.6284	0.0001	0.1286	0.107
0.0514	0.0505	0.0273	0.6068	0.1583	0.3187
0.0708	0.0478	0.7602	0.0001	0.1923	0.0384
0.0412	0.0368	0.0359	0.479	0.2118	0.2563
0.1119	0.4473	0.0721	0.1566	0.2747	0.1593
0.0828	0.1617	0.1404	0.1079	0.2055	0.0958
0.8599	0.134	0.0393	0.1247	0.1844	0.0001
0.0001	0.0293	0.5049	0.0555	0.4385	0.0001
0.6043	0.1762	0.08	0.1053	0.2775	0.6067
0.0333	0.0039	0.0679	0.0447	0.1796	0.2861
0.4245	0.0368	0.0001	0.0001	0.0126	0.2138
0.0312	0.3438	0.0481	0.345	0.0939	0.1936
0.0776	0.0197	0.1009	0.7402	0.3256	0.599
0.0481	0.1087	0.0761	0.0678	0.1668	0.0841
0.1891	0.0924	0.1152	0.0906	0.2967	0.4831
0.0001	0.1792	0.2607	0.0001	0.3052	0.0001
0.0001	0.0001	0.0001	0.1671	0.0738	0.0219
0.0598	0.0266	0.0153	0.3801	0.2079	0.4974
0.0001	0.7884	0.0852	0.0764	0.1195	0.2423
0.0911	0.0191	0.0956	0.0248	0.2928	1.523
0.2811	0.5559	0.9463	1.0799	0.1788	0.0246
0.0001	0.6774	0.0955	0.7885	0.2017	0.3012
0.1545	0.9857	0.3273	0.1365	0.3905	0.0001
0.4057	0.4259	0.8453	0.0001	0.4447	0.2653
0.1679	0.0001	0.1871	0.1201	0.1682	0.2922
0.1901	0.0001	0.031	0.0001	0.0627	0.0527
0.1601	0.6766	0.1275	0.0001	0.2657	0.3114
0.056	0.03	0.2013	0.8743	0.2415	0.226
0.7485	0.033	0.0718	0.7583	0.1968	0.5454
0.0001	0.0392	0.0417	0.0482	0.0923	0.1214
0.8846	0.0174	0.0376	0.8742	0.0738	0.0001
0.5617	0.0001	0.056	0.5541	0.1403	0.0817
1.1629	0.0001	0.0001	1.1975	0.0829	0.1595
0.0266	0.765	0.0202	0.7949	0.2051	0.3097
0.1772	0.0506	0.0452	0.0001	0.1937	0.229
0.0124	0.0339	0.0258	0.0001	0.085	0.0001
0.0601	0.0442	0.0527	0.079	0.3194	0.1611
0.0611	0.0388	0.1123	0.0775	0.2309	0.3133
0.083	0.5106	0.2063	0.0782	0.3078	0.6131
0.2785	0.0001	0.1464	0.1052	0.593	0.4427
0.0001	0.9697	0.9133	0.0278	0.1234	0.0001
0.0935	0.4508	0.0609	0.0835	0.3099	0.0001
0.0005	0.0412	0.0428	0.0533	0.2254	0.611
0.8062	0.057	0.1066	0.0544	0.3128	0.4067
0.7661	0.0624	0.0709	0.7486	0.1518	0.1063
0.0924	1.0811	0.02	0.049	0.274	0.4801
0.582	0.0555	0.6158	0.0454	0.1918	0.2242
0.0349	0.6739	0.0618	0.7063	0.2763	0.544
0.583	0.0605	0.0125	0.6208	0.1557	0.3241
0.103	0.9081	0.1258	0.0419	0.1246	0.2079
0.161	0.0716	0.2613	0.1452	0.5852	0.602
0.0587	0.0679	0.091	0.7589	0.0835	0.1726
0.0211	0.6655	0.1226	0.609	0.1129	0.3196
0.0001	0.0001	0.1079	0.0001	0.4612	0.2846
0.0001	0.2089	0.0901	0.0278	0.1734	0.2206
0.0488	0.7551	0.1739	0.0894	0.3747	0.5486
0.0796	0.1179	0.1664	0.0544	0.4145	0.5456
0.058	0.5244	0.0866	0.0304	0.24	0.2739
0.0249	0.0316	0.6677	0.0347	0.172	0.2373
0.0428	0.1788	0.1663	0.1379	0.5477	1.3792
0.0523	0.0541	0.5266	0.0677	0.1918	0.2366
0.0001	0.0919	0.1937	0.1364	0.1232	0.0001
0.0327	0.0239	0.0654	0.0732	0.1374	0.1045
0.087	0.1525	0.0679	0.7398	0.2259	0.3354
0.4522	0.0112	0.6107	0.0001	0.1187	0.0681
0.0693	0.6647	0.0452	0.0319	0.0883	0.2104
0.0377	0.0602	0.0991	0.0575	0.2464	0.4623
0.0436	0.0428	0.0419	1.3115	0.2523	0.4641
0.0518	0.4906	0.0099	0.4742	0.1293	0.2159
0.1227	0.3331	0.1602	0.1079	0.3297	0.0001
0.1614	0.0001	0.0857	0.0001	0.5122	1.9761
0.0305	0.1107	0.0207	0.0686	0.1689	0.1774
0.4694	0.0627	0.13	0.1129	0.1314	0.0727
0.0364	0.0256	0.0615	0.8477	0.3836	0.603
0.6269	0.046	0.0491	0.0174	0.1429	0.2304
0.7821	0.0001	0.9279	0.0751	0.5031	0.7348
0.3608	0.1007	0.3603	0.0001	0.2219	0.0001
0.0723	0.7866	0.1644	0.0001	0.1093	0.1169
0.0543	0.0101	0.0367	0.1419	0.3076	0.3073
0.0185	0.0348	0.1021	0.1607	0.3635	0.595
0.036	0.0203	0.0752	0.5672	0.1564	0.0238
0.0532	0.0499	0.0001	0.6656	0.4669	0.6347
0.6409	0.1691	0.1591	0.0578	0.2735	0.2423
0.0374	0.3604	0.0547	0.0693	0.1958	0.1387
0.029	0.0001	0.0691	0.2503	0.1502	0.0823
0.1559	0.0615	0.1082	0.0301	0.377	0.0001
0.0825	0.0407	0.1116	0.078	0.5074	0.0405
0.7792	0.0009	0.7274	0.0001	0.304	0.6635
0.0137	0.0622	0.1113	0.7634	0.3126	0.2812
0.0451	0.1071	0.0001	0.9519	0.2691	0.0001
0.0492	0.0993	0.0913	0.0001	0.4002	0.3642
0.0178	0.552	0.0527	0.077	0.1583	0.3867
0.0624	0.7822	0.0607	0.1002	0.4902	1.2233
1.0281	0.0001	0.0509	0.993	0.1916	0.2323
0.0304	0.0699	0.6772	0.0306	0.1021	0.2237
0.0285	0.058	0.742	0.0001	0.2813	0.3835
0.0191	0.0279	0.0699	0.1108	0.3217	0.9083
6.3985	20.4969	1.5249	47.8401	1.2068	1.279
0.0932	0.2315	0.2278	0.5936	0.3199	0.0001
0.0625	0.0703	0.0814	0.1316	0.4163	0.4485
0.0422	0.6963	0.0466	0.053	0.3568	0.9405
0.2039	0.0858	0.048	0.1298	0.4525	0.0001
0.7602	0.0248	0.7284	0.0599	0.1033	0.4648
0.0001	0.0001	0.0001	0.0001	0.0068	0.0001
0.6276	0.0686	0.0991	0.0646	0.2633	0.3073
0.6699	0.0544	0.1933	0.1186	0.1596	0.2578
0.0235	0.1021	0.0877	0.731	0.354	0.2733
0.015	0.3042	0.0682	0.0353	0.1513	0.1733
0.0709	1.0636	0.9881	0.0001	0.2098	0.3973
0.2661	1.1295	0.1554	1.2481	0.405	0.95
0.0167	0.0363	0.5362	0.0141	0.1783	0.314
0.0534	0.047	0.0527	0.1007	0.2568	0.5729
0.0109	0.0328	0.1189	0.6391	0.2593	0.3029
0.0161	0.6151	0.5731	0.0607	0.3111	0.3152
0.0405	0.0001	0.0851	0.0871	0.4271	0.6816
0.8469	0.0001	0.0378	0.9013	0.1723	0.3934
2.3652	1.7076	1.5355	7.805	1.4649	0.8578
0.0281	0.0001	0.0001	0.4061	0.1377	0.2464
0.783	0.0753	0.0413	0.7867	0.1254	0.2868
0.0386	0.0272	0.0771	0.082	0.3085	0.3801
0.0384	0.1029	0.1668	0.0763	0.1103	0.0001
0.0777	0.1485	0.2503	0.9612	0.9835	1.2983
0.0529	0.0593	0.1103	0.081	0.4553	0.4382
0.0342	0.8253	0.8073	0.0344	0.3812	1.163
0.1392	0.7921	0.1587	0.0876	0.1625	0.288
0.0714	0.6125	0.312	0.1194	0.3641	0.3176
0.418	0.47	0.4816	0.0626	0.2148	0.1395
0.0001	0.0214	0.0646	0.0238	0.2956	0.1373
0.0074	0.0376	0.6075	0.0409	0.1866	0.4065
0.6364	0.0774	0.1108	0.6709	0.3892	0.5182
0.195	0.7075	0.0922	0.1721	0.9283	0.6551
0.0769	0.6546	0.6345	0.021	0.2072	0.2438
0.0918	0.7367	0.7104	0.0367	0.1353	0.2351
0.0218	0.0001	0.8609	0.2691	0.274	0.4286
0.116	0.175	0.2011	0.044	0.2232	0.1126
0.055	0.6127	0.0447	0.0514	0.2325	0.0486
0.0611	0.0029	0.2045	0.069	0.2304	0.3511
0.0855	0.0299	0.0172	0.0506	0.1566	0.0678
0.0916	0.1056	0.0714	0.1725	0.2168	0.0001
0.0468	0.1077	0.0538	0.0559	0.2303	0.011
0.0232	0.0165	0.0608	0.0607	0.5799	0.579
0.0785	0.481	0.0633	0.4628	0.1178	0.24
0.0665	0.0124	0.096	0.6571	0.3095	0.292
0.0146	0.05	0.0815	0.7005	0.2788	0.2729
0.4069	0.0563	0.1878	0.2893	0.0001	0.063
0.1785	0.2061	0.1296	0.0646	0.227	0.0001
0.0496	0.0001	0.0882	0.2021	0.2542	0.0677
0.0257	0.2788	0.096	0.018	0.1098	0.1465
0.0231	0.0223	0.0448	0.6865	0.3262	0.6038
0.5335	0.0809	0.0948	0.5126	0.2807	0.3777
0.0589	0.6621	0.0304	0.6353	0.1485	0.1627
0.0001	0.5428	0.1817	0.0375	0.3783	0.4256
0.4548	0.0001	0.0393	0.0001	0.3018	0.9215
0.0338	0.6824	0.1007	0.0235	0.3794	0.1827
0.0001	0.4516	0.0836	0.0514	0.2979	0.5205
0.0001	0.3628	1.4838	0.0001	0.0012	0.1872
0.0208	0.0715	0.1999	0.093	0.1625	0.3745
0.0001	0.0001	0.0195	0.2328	0.0579	0.0282
0.0001	0.7006	0.1242	0.0665	0.1462	0.2679
0.1383	0.1784	0.2997	0.2226	0.7163	0.6286
0.1005	0.0924	0.0001	0.6221	0.4236	0.5144
0.0418	0.0212	0.0897	0.0365	0.2774	0.1609
0.0001	0.4648	0.0435	0.0821	0.1924	0.6513
0.1846	0.0001	0.076	0.1	0.2514	0.3285
0.6534	0.0799	0.0382	0.7026	0.2297	0.6246
